# Supplementary material for: Risk factors that may be driving the emergence of drug resistance in tuberculosis patients treated in Yangon, Myanmar
Source: PLoS One. 2017 Jun 14;12(6):e0177999. doi: 10.1371/journal.pone.0177999 (PMC5470668; doi:10.1371/journal.pone.0177999)
Supplement: S1 Dataset — (XLSX) [file pone.0177999.s001.xlsx]

## Sheet: Sheet1
date_studymonth	age	sex	residence	occupation	education	ethnic_grp	religion	marital	dwelling	elecwat	hh_income	drink	smoke	hiv	diabetes	alcohol	treat_ntp	tbtreat_who	misstreat_m1	misstreat_4days	days4_pat_grp	lastmonth	tbmiss_freq	tbmiss	tb_support_who	privatevisit	privmed	private_treat	trad_med	ever_tradprivmed	hp_type1st	privdoc_2years	trad_2years	b4diag_med	tbspread	missdrug
2014-09-01	37	1 - Man	1 Hlaing	4 Government employee	5 High school completed	1 Mixed	1 Buddhism	2 Married/Cohabiting	2 informal	2 Both electricity and water source	150001 -200000	1	2 Current	2 no	2 no	2 no	1 Yes	1 NTP	0	0	0 Did not miss	0	1 Never	0 Treated but did not miss	1 Household member	0 No	0 No	0 Did not receive Private treatment	0 No	0 No	1 Private clinic/hospital	1 Yes	0 No	1 Yes	1 Air/coughing	2 Symptoms get worse
2014-09-01	30	1 - Man	1 Hlaing	3 Self employed	3 Primary school completed	0 Bamar	1 Buddhism	1 Single never married	2 informal	2 Both electricity and water source	0 - 100000	1	3 Past smoker	2 no	2 no	2 no	1 Yes	1 NTP	0	0	0 Did not miss	0	1 Never	0 Treated but did not miss	0 No support	0 No	0 No	0 Did not receive Private treatment	0 No	0 No	1 Private clinic/hospital	1 Yes	0 No	1 Yes	1 Air/coughing	2 Symptoms get worse
2014-09-01	33	1 - Man	1 Hlaing	3 Self employed	4 Middle school completed	0 Bamar	1 Buddhism	2 Married/Cohabiting	2 informal	2 Both electricity and water source	100001 - 150000	1	3 Past smoker	2 no	2 no	2 no	1 Yes	1 NTP	0	0	0 Did not miss	0	1 Never	0 Treated but did not miss	1 Household member	0 No	0 No	0 Did not receive Private treatment	0 No	0 No	1 Private clinic/hospital	0 No	0 No	1 Yes	1 Air/coughing	2 Symptoms get worse
2014-09-01	67	1 - Man	1 Hlaing	1 Dependent	1 None	0 Bamar	1 Buddhism	2 Married/Cohabiting	1 Permanent	2 Both electricity and water source	200001 -300000	0	1 Never	2 no	2 no	2 no	1 Yes	1 NTP	0	0	0 Did not miss	0	1 Never	0 Treated but did not miss	1 Household member	0 No	0 No	0 Did not receive Private treatment	0 No	0 No	1 Private clinic/hospital	0 No	0 No	1 Yes	0 Not aware of airborne spread	2 Symptoms get worse
2014-09-01	39	1 - Man	1 Hlaing	3 Self employed	6 Graduate	0 Bamar	1 Buddhism	1 Single never married	2 informal	2 Both electricity and water source	0 - 100000	1	2 Current	2 no	2 no	2 no	1 Yes	1 NTP	0	0	0 Did not miss	0	1 Never	0 Treated but did not miss	1 Household member	0 No	0 No	0 Did not receive Private treatment	0 No	0 No	1 Private clinic/hospital	1 Yes	0 No	1 Yes	1 Air/coughing	2 Symptoms get worse
2014-09-01	27	0 - women	1 Hlaing	5 Private employee	6 Graduate	0 Bamar	1 Buddhism	1 Single never married	2 informal	2 Both electricity and water source	200001 -300000	0	1 Never	2 no	2 no	2 no	1 Yes	1 NTP	0	0	0 Did not miss	0	1 Never	0 Treated but did not miss	1 Household member	0 No	0 No	0 Did not receive Private treatment	0 No	0 No	3 Pharmacy (formal, like those run by doctors)	0 No	0 No	1 Yes	1 Air/coughing	2 Symptoms get worse
2014-10-01	49	1 - Man	1 Hlaing	3 Self employed	4 Middle school completed	0 Bamar	1 Buddhism	2 Married/Cohabiting	1 Permanent	2 Both electricity and water source	200001 -300000	0	1 Never	2 no	2 no	2 no	1 Yes	1 NTP	0	0	0 Did not miss	0	1 Never	0 Treated but did not miss	0 No support	0 No	0 No	0 Did not receive Private treatment	0 No	0 No	1 Private clinic/hospital	1 Yes	0 No	1 Yes	1 Air/coughing	2 Symptoms get worse
2014-10-01	27	1 - Man	1 Hlaing	3 Self employed	6 Graduate	0 Bamar	1 Buddhism	2 Married/Cohabiting	1 Permanent	2 Both electricity and water source	300000 - 3000000	1	2 Current	2 no	2 no	2 no	1 Yes	1 NTP	0	0	0 Did not miss	0	1 Never	0 Treated but did not miss	1 Household member	0 No	0 No	0 Did not receive Private treatment	0 No	0 No	1 Private clinic/hospital	1 Yes	0 No	1 Yes	1 Air/coughing	2 Symptoms get worse
2014-11-01	35	1 - Man	1 Hlaing	3 Self employed	3 Primary school completed	0 Bamar	1 Buddhism	2 Married/Cohabiting	2 informal	2 Both electricity and water source	100001 - 150000	2	2 Current	2 no	2 no	1 Yes	1 Yes	1 NTP	0	0	0 Did not miss	0	1 Never	0 Treated but did not miss	0 No support	0 No	0 No	0 Did not receive Private treatment	0 No	0 No	3 Pharmacy (formal, like those run by doctors)	0 No	0 No	1 Yes	0 Not aware of airborne spread	2 Symptoms get worse
2014-11-01	55	0 - women	1 Hlaing	1 Dependent	3 Primary school completed	0 Bamar	1 Buddhism	2 Married/Cohabiting	1 Permanent	2 Both electricity and water source	150001 -200000	0	1 Never	2 no	1 Yes	2 no	1 Yes	1 NTP	0	0	0 Did not miss	0	1 Never	0 Treated but did not miss	1 Household member	0 No	0 No	0 Did not receive Private treatment	0 No	0 No	1 Private clinic/hospital	1 Yes	0 No	1 Yes	0 Not aware of airborne spread	2 Symptoms get worse
2014-12-01	38	1 - Man	1 Hlaing	5 Private employee	3 Primary school completed	0 Bamar	1 Buddhism	2 Married/Cohabiting	2 informal	2 Both electricity and water source	200001 -300000	1	3 Past smoker	3 Not recorded	2 no	2 no	1 Yes	1 NTP	0	0	0 Did not miss	0	1 Never	0 Treated but did not miss	1 Household member	0 No	0 No	0 Did not receive Private treatment	0 No	0 No	1 Private clinic/hospital	1 Yes	0 No	1 Yes	0 Not aware of airborne spread	2 Symptoms get worse
2014-12-01	22	1 - Man	1 Hlaing	5 Private employee	4 Middle school completed	0 Bamar	1 Buddhism	1 Single never married	2 informal	2 Both electricity and water source	200001 -300000	1	1 Never	2 no	2 no	2 no	1 Yes	1 NTP	0	0	0 Did not miss	0	1 Never	0 Treated but did not miss	0 No support	0 No	0 No	0 Did not receive Private treatment	0 No	0 No	1 Private clinic/hospital	1 Yes	0 No	1 Yes	0 Not aware of airborne spread	2 Symptoms get worse
2014-12-01	40	1 - Man	1 Hlaing	3 Self employed	4 Middle school completed	0 Bamar	1 Buddhism	1 Single never married	1 Permanent	2 Both electricity and water source	0 - 100000	2	1 Never	3 Not recorded	2 no	2 no	0 No	3 Sun clinic	0	0	0 Did not miss	0	1 Never	0 Treated but did not miss	0 No support	1 Yes	1 Yes	2 Sun clinic	0 No	1 Yes	1 Private clinic/hospital	1 Yes	0 No	1 Yes	0 Not aware of airborne spread	2 Symptoms get worse
2014-12-01	40	1 - Man	1 Hlaing	5 Private employee	4 Middle school completed	0 Bamar	1 Buddhism	3 Divorced / Separated / Widowed	2 informal	2 Both electricity and water source	0 - 100000	1	2 Current	2 no	2 no	2 no	1 Yes	1 NTP	0	0	0 Did not miss	0	1 Never	0 Treated but did not miss	0 No support	0 No	0 No	0 Did not receive Private treatment	0 No	0 No	3 Pharmacy (formal, like those run by doctors)	0 No	0 No	1 Yes	1 Air/coughing	2 Symptoms get worse
2014-12-01	35	1 - Man	1 Hlaing	3 Self employed	3 Primary school completed	2 Ethnic minority	3 Islam	2 Married/Cohabiting	1 Permanent	2 Both electricity and water source	100001 - 150000	1	3 Past smoker	2 no	1 Yes	2 no	1 Yes	1 NTP	0	0	0 Did not miss	0	1 Never	0 Treated but did not miss	1 Household member	0 No	0 No	0 Did not receive Private treatment	0 No	0 No	2 Public clinic/hospital	1 Yes	0 No	1 Yes	0 Not aware of airborne spread	2 Symptoms get worse
2014-12-01	20	0 - women	1 Hlaing	3 Self employed	3 Primary school completed	2 Ethnic minority	3 Islam	1 Single never married	2 informal	2 Both electricity and water source	150001 -200000	0	1 Never	2 no	2 no	2 no	1 Yes	1 NTP	0	0	0 Did not miss	0	1 Never	0 Treated but did not miss	1 Household member	0 No	0 No	0 Did not receive Private treatment	0 No	0 No	1 Private clinic/hospital	1 Yes	0 No	1 Yes	2 Air/coughing plus other(s)	1 Drug resistance
2015-01-01	26	0 - women	1 Hlaing	5 Private employee	6 Graduate	0 Bamar	1 Buddhism	1 Single never married	2 informal	2 Both electricity and water source	0 - 100000	0	1 Never	2 no	2 no	2 no	1 Yes	1 NTP	0	0	0 Did not miss	0	1 Never	0 Treated but did not miss	1 Household member	0 No	0 No	0 Did not receive Private treatment	0 No	0 No	1 Private clinic/hospital	0 No	0 No	0 No	0 Not aware of airborne spread	1 Drug resistance
2015-01-01	25	1 - Man	1 Hlaing	3 Self employed	4 Middle school completed	0 Bamar	1 Buddhism	1 Single never married	2 informal	2 Both electricity and water source	300000 - 3000000	1	3 Past smoker	2 no	2 no	2 no	1 Yes	1 NTP	0	0	0 Did not miss	0	1 Never	0 Treated but did not miss	1 Household member	0 No	0 No	0 Did not receive Private treatment	0 No	0 No	1 Private clinic/hospital	1 Yes	0 No	1 Yes	0 Not aware of airborne spread	2 Symptoms get worse
2015-01-01	82	1 - Man	1 Hlaing	7 Retired	5 High school completed	0 Bamar	1 Buddhism	2 Married/Cohabiting	1 Permanent	2 Both electricity and water source	300000 - 3000000	0	3 Past smoker	2 no	2 no	2 no	1 Yes	1 NTP	0	0	0 Did not miss	0	1 Never	0 Treated but did not miss	1 Household member	0 No	0 No	0 Did not receive Private treatment	0 No	0 No	1 Private clinic/hospital	1 Yes	0 No	1 Yes	0 Not aware of airborne spread	2 Symptoms get worse
2015-01-01	36	1 - Man	1 Hlaing	4 Government employee	6 Graduate	0 Bamar	1 Buddhism	2 Married/Cohabiting	1 Permanent	2 Both electricity and water source	0 - 100000	1	1 Never	1 Yes	2 no	2 no	1 Yes	1 NTP	0	0	0 Did not miss	0	1 Never	0 Treated but did not miss	1 Household member	0 No	0 No	0 Did not receive Private treatment	0 No	0 No	1 Private clinic/hospital	1 Yes	0 No	1 Yes	0 Not aware of airborne spread	2 Symptoms get worse
2015-01-01	62	1 - Man	1 Hlaing	7 Retired	4 Middle school completed	0 Bamar	1 Buddhism	2 Married/Cohabiting	2 informal	2 Both electricity and water source	150001 -200000	1	1 Never	2 no	2 no	2 no	1 Yes	1 NTP	0	0	0 Did not miss	0	1 Never	0 Treated but did not miss	1 Household member	0 No	0 No	0 Did not receive Private treatment	0 No	0 No	1 Private clinic/hospital	1 Yes	0 No	1 Yes	1 Air/coughing	1 Drug resistance
2015-01-01	36	1 - Man	1 Hlaing	3 Self employed	6 Graduate	1 Mixed	1 Buddhism	2 Married/Cohabiting	1 Permanent	2 Both electricity and water source	100001 - 150000	0	1 Never	2 no	2 no	2 no	1 Yes	1 NTP	0	0	0 Did not miss	0	1 Never	0 Treated but did not miss	1 Household member	0 No	0 No	0 Did not receive Private treatment	0 No	0 No	3 Pharmacy (formal, like those run by doctors)	0 No	0 No	0 No	0 Not aware of airborne spread	2 Symptoms get worse
2015-02-01	33	1 - Man	1 Hlaing	3 Self employed	6 Graduate	0 Bamar	1 Buddhism	2 Married/Cohabiting	2 informal	2 Both electricity and water source	150001 -200000	1	3 Past smoker	2 no	2 no	2 no	1 Yes	1 NTP	0	0	0 Did not miss	0	1 Never	0 Treated but did not miss	1 Household member	0 No	0 No	0 Did not receive Private treatment	0 No	0 No	1 Private clinic/hospital	1 Yes	0 No	1 Yes	1 Air/coughing	1 Drug resistance
2015-02-01	56	1 - Man	1 Hlaing	3 Self employed	3 Primary school completed	0 Bamar	1 Buddhism	2 Married/Cohabiting	2 informal	2 Both electricity and water source	150001 -200000	0	3 Past smoker	2 no	2 no	2 no	1 Yes	1 NTP	0	0	0 Did not miss	0	1 Never	0 Treated but did not miss	1 Household member	0 No	0 No	0 Did not receive Private treatment	0 No	0 No	3 Pharmacy (formal, like those run by doctors)	1 Yes	0 No	1 Yes	2 Air/coughing plus other(s)	1 Drug resistance
2015-03-01	35	1 - Man	1 Hlaing	6 Unemployed	2 Less than primary completed	0 Bamar	1 Buddhism	2 Married/Cohabiting	2 informal	2 Both electricity and water source	100001 - 150000	1	2 Current	2 no	2 no	2 no	1 Yes	1 NTP	0	0	0 Did not miss	0	1 Never	0 Treated but did not miss	1 Household member	0 No	0 No	0 Did not receive Private treatment	0 No	0 No	1 Private clinic/hospital	1 Yes	0 No	1 Yes	2 Air/coughing plus other(s)	2 Symptoms get worse
2015-03-01	53	1 - Man	1 Hlaing	7 Retired	5 High school completed	0 Bamar	1 Buddhism	2 Married/Cohabiting	1 Permanent	2 Both electricity and water source	200001 -300000	0	3 Past smoker	2 no	1 Yes	2 no	1 Yes	1 NTP	0	0	0 Did not miss	0	1 Never	0 Treated but did not miss	2 non household family member	0 No	0 No	0 Did not receive Private treatment	0 No	0 No	1 Private clinic/hospital	1 Yes	0 No	1 Yes	1 Air/coughing	0 Nothing
2014-09-01	40	1 - Man	2 Hlaing Tharyar	5 Private employee	3 Primary school completed	0 Bamar	1 Buddhism	2 Married/Cohabiting	2 informal	1 None	200001 -300000	1	3 Past smoker	1 Yes	2 no	2 no	1 Yes	1 NTP	0	0	0 Did not miss	0	1 Never	0 Treated but did not miss	1 Household member	0 No	0 No	0 Did not receive Private treatment	0 No	0 No	3 Pharmacy (formal, like those run by doctors)	0 No	0 No	1 Yes	1 Air/coughing	2 Symptoms get worse
2014-09-01	35	1 - Man	2 Hlaing Tharyar	5 Private employee	6 Graduate	0 Bamar	1 Buddhism	3 Divorced / Separated / Widowed	2 informal	2 Both electricity and water source	200001 -300000	1	2 Current	3 Not recorded	2 no	2 no	1 Yes	1 NTP	0	0	0 Did not miss	0	1 Never	0 Treated but did not miss	0 No support	1 Yes	0 No	3 Private GP	0 No	0 No	1 Private clinic/hospital	0 No	0 No	1 Yes	0 Not aware of airborne spread	2 Symptoms get worse
2014-09-01	38	1 - Man	2 Hlaing Tharyar	5 Private employee	4 Middle school completed	2 Ethnic minority	2 Christian	2 Married/Cohabiting	1 Permanent	2 Both electricity and water source	300000 - 3000000	1	3 Past smoker	2 no	2 no	2 no	1 Yes	1 NTP	0	0	0 Did not miss	0	1 Never	0 Treated but did not miss	1 Household member	0 No	0 No	0 Did not receive Private treatment	0 No	0 No	1 Private clinic/hospital	1 Yes	0 No	1 Yes	2 Air/coughing plus other(s)	2 Symptoms get worse
2014-09-01	33	1 - Man	2 Hlaing Tharyar	6 Unemployed	3 Primary school completed	0 Bamar	1 Buddhism	2 Married/Cohabiting	1 Permanent	2 Both electricity and water source	100001 - 150000	1	1 Never	2 no	2 no	2 no	1 Yes	1 NTP	0	0	0 Did not miss	0	1 Never	0 Treated but did not miss	1 Household member	1 Yes	0 No	3 Private GP	0 No	0 No	1 Private clinic/hospital	1 Yes	0 No	1 Yes	2 Air/coughing plus other(s)	2 Symptoms get worse
2014-09-01	31	1 - Man	2 Hlaing Tharyar	5 Private employee	5 High school completed	0 Bamar	1 Buddhism	2 Married/Cohabiting	2 informal	2 Both electricity and water source	150001 -200000	1	1 Never	2 no	2 no	2 no	1 Yes	1 NTP	0	0	0 Did not miss	5	2 Less than once a week	5 other	1 Household member	0 No	0 No	0 Did not receive Private treatment	0 No	0 No	1 Private clinic/hospital	0 No	0 No	1 Yes	2 Air/coughing plus other(s)	1 Drug resistance
2014-09-01	35	1 - Man	2 Hlaing Tharyar	2 Daily wages	3 Primary school completed	0 Bamar	1 Buddhism	2 Married/Cohabiting	2 informal	1 None	0 - 100000	1	1 Never	2 no	2 no	2 no	1 Yes	1 NTP	0	0	0 Did not miss	0	1 Never	0 Treated but did not miss	1 Household member	0 No	0 No	0 Did not receive Private treatment	0 No	0 No	3 Pharmacy (formal, like those run by doctors)	1 Yes	0 No	1 Yes	2 Air/coughing plus other(s)	1 Drug resistance
2014-09-01	55	0 - women	2 Hlaing Tharyar	1 Dependent	2 Less than primary completed	0 Bamar	1 Buddhism	2 Married/Cohabiting	1 Permanent	2 Both electricity and water source	300000 - 3000000	0	3 Past smoker	3 Not recorded	2 no	2 no	1 Yes	1 NTP	0	0	0 Did not miss	0	1 Never	0 Treated but did not miss	1 Household member	0 No	0 No	0 Did not receive Private treatment	1 Yes	1 Yes	1 Private clinic/hospital	0 No	0 No	1 Yes	1 Air/coughing	2 Symptoms get worse
2014-09-01	30	0 - women	2 Hlaing Tharyar	6 Unemployed	1 None	0 Bamar	1 Buddhism	2 Married/Cohabiting	2 informal	4 Water only	0 - 100000	0	1 Never	3 Not recorded	2 no	2 no	1 Yes	1 NTP	0	0	0 Did not miss	0	1 Never	0 Treated but did not miss	1 Household member	0 No	0 No	0 Did not receive Private treatment	0 No	0 No	1 Private clinic/hospital	0 No	0 No	1 Yes	2 Air/coughing plus other(s)	2 Symptoms get worse
2014-10-01	28	1 - Man	2 Hlaing Tharyar	5 Private employee	4 Middle school completed	0 Bamar	1 Buddhism	1 Single never married	1 Permanent	2 Both electricity and water source	200001 -300000	0	1 Never	3 Not recorded	2 no	2 no	1 Yes	1 NTP	0	0	0 Did not miss	0	1 Never	0 Treated but did not miss	1 Household member	0 No	0 No	0 Did not receive Private treatment	0 No	0 No	4 Informal drug selling places	0 No	0 No	1 Yes	2 Air/coughing plus other(s)	1 Drug resistance
2014-10-01	34	0 - women	2 Hlaing Tharyar	3 Self employed	2 Less than primary completed	0 Bamar	1 Buddhism	2 Married/Cohabiting	2 informal	2 Both electricity and water source	300000 - 3000000	0	1 Never	3 Not recorded	2 no	2 no	1 Yes	1 NTP	0	0	0 Did not miss	0	1 Never	0 Treated but did not miss	1 Household member	1 Yes	1 Yes	3 Private GP	0 No	1 Yes	1 Private clinic/hospital	0 No	0 No	1 Yes	0 Not aware of airborne spread	2 Symptoms get worse
2014-10-01	50	0 - women	2 Hlaing Tharyar	1 Dependent	2 Less than primary completed	0 Bamar	1 Buddhism	2 Married/Cohabiting	2 informal	2 Both electricity and water source	0 - 100000	0	3 Past smoker	3 Not recorded	2 no	2 no	1 Yes	1 NTP	0	0	0 Did not miss	0	1 Never	0 Treated but did not miss	1 Household member	0 No	0 No	0 Did not receive Private treatment	0 No	0 No	1 Private clinic/hospital	1 Yes	0 No	1 Yes	0 Not aware of airborne spread	2 Symptoms get worse
2014-10-01	30	0 - women	2 Hlaing Tharyar	1 Dependent	4 Middle school completed	0 Bamar	1 Buddhism	2 Married/Cohabiting	1 Permanent	4 Water only	0 - 100000	0	1 Never	1 Yes	2 no	2 no	1 Yes	1 NTP	0	0	0 Did not miss	0	1 Never	0 Treated but did not miss	1 Household member	0 No	0 No	0 Did not receive Private treatment	0 No	0 No	1 Private clinic/hospital	0 No	0 No	1 Yes	1 Air/coughing	2 Symptoms get worse
2014-10-01	22	0 - women	2 Hlaing Tharyar	5 Private employee	3 Primary school completed	2 Ethnic minority	1 Buddhism	2 Married/Cohabiting	2 informal	2 Both electricity and water source	150001 -200000	1	1 Never	3 Not recorded	2 no	2 no	1 Yes	1 NTP	0	0	0 Did not miss	0	1 Never	0 Treated but did not miss	1 Household member	0 No	0 No	0 Did not receive Private treatment	0 No	0 No	1 Private clinic/hospital	1 Yes	0 No	1 Yes	0 Not aware of airborne spread	2 Symptoms get worse
2014-10-01	65	0 - women	2 Hlaing Tharyar	1 Dependent	1 None	0 Bamar	1 Buddhism	2 Married/Cohabiting	1 Permanent	2 Both electricity and water source	200001 -300000	0	1 Never	1 Yes	2 no	2 no	1 Yes	1 NTP	0	0	0 Did not miss	0	1 Never	0 Treated but did not miss	2 non household family member	0 No	0 No	0 Did not receive Private treatment	0 No	0 No	2 Public clinic/hospital	1 Yes	0 No	1 Yes	0 Not aware of airborne spread	2 Symptoms get worse
2014-10-01	46	1 - Man	2 Hlaing Tharyar	2 Daily wages	3 Primary school completed	2 Ethnic minority	1 Buddhism	1 Single never married	2 informal	2 Both electricity and water source	300000 - 3000000	1	3 Past smoker	3 Not recorded	2 no	2 no	1 Yes	1 NTP	0	0	0 Did not miss	0	1 Never	0 Treated but did not miss	1 Household member	0 No	0 No	0 Did not receive Private treatment	0 No	0 No	2 Public clinic/hospital	1 Yes	0 No	0 No	1 Air/coughing	2 Symptoms get worse
2014-10-01	47	1 - Man	2 Hlaing Tharyar	5 Private employee	4 Middle school completed	0 Bamar	1 Buddhism	2 Married/Cohabiting	2 informal	2 Both electricity and water source	200001 -300000	1	1 Never	2 no	2 no	2 no	1 Yes	1 NTP	0	0	0 Did not miss	0	1 Never	0 Treated but did not miss	1 Household member	0 No	0 No	0 Did not receive Private treatment	0 No	0 No	1 Private clinic/hospital	1 Yes	0 No	1 Yes	1 Air/coughing	1 Drug resistance
2014-10-01	19	1 - Man	2 Hlaing Tharyar	2 Daily wages	2 Less than primary completed	2 Ethnic minority	2 Christian	1 Single never married	2 informal	2 Both electricity and water source	300000 - 3000000	0	1 Never	2 no	2 no	2 no	1 Yes	1 NTP	0	0	0 Did not miss	0	1 Never	0 Treated but did not miss	1 Household member	0 No	0 No	0 Did not receive Private treatment	0 No	0 No	2 Public clinic/hospital	0 No	0 No	0 No	1 Air/coughing	2 Symptoms get worse
2014-10-01	64	1 - Man	2 Hlaing Tharyar	1 Dependent	2 Less than primary completed	0 Bamar	1 Buddhism	2 Married/Cohabiting	1 Permanent	2 Both electricity and water source	100001 - 150000	1	1 Never	2 no	1 Yes	2 no	1 Yes	1 NTP	0	0	0 Did not miss	0	1 Never	0 Treated but did not miss	1 Household member	1 Yes	1 Yes	4 Private Hospital	0 No	1 Yes	1 Private clinic/hospital	1 Yes	0 No	1 Yes	0 Not aware of airborne spread	2 Symptoms get worse
2014-10-01	31	0 - women	2 Hlaing Tharyar	5 Private employee	4 Middle school completed	0 Bamar	1 Buddhism	2 Married/Cohabiting	2 informal	2 Both electricity and water source	100001 - 150000	1	1 Never	2 no	1 Yes	2 no	0 No	5 Private hospital	0	0	0 Did not miss	0	1 Never	0 Treated but did not miss	1 Household member	1 Yes	1 Yes	4 Private Hospital	0 No	1 Yes	2 Public clinic/hospital	1 Yes	0 No	1 Yes	1 Air/coughing	2 Symptoms get worse
2014-10-01	20	0 - women	2 Hlaing Tharyar	5 Private employee	6 Graduate	0 Bamar	1 Buddhism	1 Single never married	1 Permanent	2 Both electricity and water source	200001 -300000	0	1 Never	2 no	2 no	2 no	1 Yes	1 NTP	0	0	0 Did not miss	0	1 Never	0 Treated but did not miss	1 Household member	0 No	0 No	0 Did not receive Private treatment	0 No	0 No	1 Private clinic/hospital	0 No	0 No	1 Yes	1 Air/coughing	2 Symptoms get worse
2014-10-01	50	0 - women	2 Hlaing Tharyar	3 Self employed	2 Less than primary completed	0 Bamar	1 Buddhism	2 Married/Cohabiting	2 informal	2 Both electricity and water source	0 - 100000	0	3 Past smoker	2 no	2 no	2 no	1 Yes	1 NTP	0	0	0 Did not miss	0	1 Never	0 Treated but did not miss	1 Household member	0 No	0 No	0 Did not receive Private treatment	0 No	0 No	1 Private clinic/hospital	1 Yes	0 No	1 Yes	1 Air/coughing	2 Symptoms get worse
2014-11-01	67	0 - women	2 Hlaing Tharyar	1 Dependent	1 None	0 Bamar	1 Buddhism	2 Married/Cohabiting	1 Permanent	2 Both electricity and water source	200001 -300000	0	2 Current	3 Not recorded	2 no	2 no	1 Yes	1 NTP	0	0	0 Did not miss	0	1 Never	0 Treated but did not miss	1 Household member	0 No	0 No	0 Did not receive Private treatment	0 No	0 No	1 Private clinic/hospital	1 Yes	0 No	1 Yes	0 Not aware of airborne spread	2 Symptoms get worse
2014-11-01	73	0 - women	2 Hlaing Tharyar	1 Dependent	1 None	0 Bamar	1 Buddhism	2 Married/Cohabiting	1 Permanent	2 Both electricity and water source	150001 -200000	0	3 Past smoker	3 Not recorded	2 no	2 no	1 Yes	1 NTP	0	0	0 Did not miss	0	1 Never	0 Treated but did not miss	1 Household member	0 No	0 No	0 Did not receive Private treatment	0 No	0 No	2 Public clinic/hospital	0 No	0 No	0 No	0 Not aware of airborne spread	2 Symptoms get worse
2014-11-01	72	0 - women	2 Hlaing Tharyar	1 Dependent	2 Less than primary completed	0 Bamar	1 Buddhism	2 Married/Cohabiting	1 Permanent	2 Both electricity and water source	200001 -300000	0	1 Never	2 no	3 Not recorded	3 Not recorded	1 Yes	1 NTP	0	0	0 Did not miss	0	1 Never	0 Treated but did not miss	1 Household member	1 Yes	0 No	3 Private GP	0 No	0 No	1 Private clinic/hospital	0 No	0 No	1 Yes	0 Not aware of airborne spread	2 Symptoms get worse
2014-11-01	49	1 - Man	2 Hlaing Tharyar	3 Self employed	3 Primary school completed	0 Bamar	1 Buddhism	2 Married/Cohabiting	2 informal	2 Both electricity and water source	200001 -300000	0	3 Past smoker	2 no	2 no	2 no	1 Yes	1 NTP	0	0	0 Did not miss	0	1 Never	0 Treated but did not miss	1 Household member	0 No	0 No	0 Did not receive Private treatment	0 No	0 No	3 Pharmacy (formal, like those run by doctors)	0 No	0 No	1 Yes	2 Air/coughing plus other(s)	2 Symptoms get worse
2014-11-01	30	1 - Man	2 Hlaing Tharyar	3 Self employed	4 Middle school completed	0 Bamar	1 Buddhism	1 Single never married	1 Permanent	2 Both electricity and water source	200001 -300000	1	3 Past smoker	3 Not recorded	2 no	2 no	1 Yes	1 NTP	0	0	0 Did not miss	0	1 Never	0 Treated but did not miss	1 Household member	0 No	0 No	0 Did not receive Private treatment	0 No	0 No	2 Public clinic/hospital	0 No	0 No	0 No	1 Air/coughing	1 Drug resistance
2014-11-01	18	0 - women	2 Hlaing Tharyar	5 Private employee	4 Middle school completed	0 Bamar	1 Buddhism	1 Single never married	2 informal	2 Both electricity and water source	300000 - 3000000	0	1 Never	3 Not recorded	2 no	2 no	1 Yes	1 NTP	0	0	0 Did not miss	0	1 Never	0 Treated but did not miss	1 Household member	0 No	0 No	0 Did not receive Private treatment	0 No	0 No	3 Pharmacy (formal, like those run by doctors)	0 No	0 No	1 Yes	0 Not aware of airborne spread	2 Symptoms get worse
2014-11-01	31	0 - women	2 Hlaing Tharyar	5 Private employee	6 Graduate	0 Bamar	1 Buddhism	2 Married/Cohabiting	2 informal	2 Both electricity and water source	150001 -200000	0	1 Never	3 Not recorded	2 no	2 no	1 Yes	1 NTP	0	0	0 Did not miss	0	1 Never	0 Treated but did not miss	1 Household member	0 No	0 No	0 Did not receive Private treatment	0 No	0 No	1 Private clinic/hospital	1 Yes	0 No	1 Yes	2 Air/coughing plus other(s)	1 Drug resistance
2014-11-01	30	1 - Man	2 Hlaing Tharyar	2 Daily wages	1 None	2 Ethnic minority	1 Buddhism	3 Divorced / Separated / Widowed	1 Permanent	2 Both electricity and water source	0 - 100000	0	3 Past smoker	1 Yes	2 no	2 no	0 No	2 MMA-PPM clinic	28	4	1 Missed once or more	14	3 More than once a wee	5 other	1 Household member	1 Yes	1 Yes	1 MMA	0 No	1 Yes	3 Pharmacy (formal, like those run by doctors)	0 No	0 No	1 Yes	2 Air/coughing plus other(s)	1 Drug resistance
2014-12-01	37	0 - women	2 Hlaing Tharyar	3 Self employed	3 Primary school completed	0 Bamar	1 Buddhism	2 Married/Cohabiting	1 Permanent	2 Both electricity and water source	300000 - 3000000	0	1 Never	1 Yes	2 no	2 no	1 Yes	1 NTP	0	0	0 Did not miss	0	1 Never	0 Treated but did not miss	1 Household member	0 No	0 No	0 Did not receive Private treatment	0 No	0 No	3 Pharmacy (formal, like those run by doctors)	0 No	0 No	1 Yes	0 Not aware of airborne spread	2 Symptoms get worse
2014-12-01	42	1 - Man	2 Hlaing Tharyar	4 Government employee	4 Middle school completed	2 Ethnic minority	2 Christian	2 Married/Cohabiting	1 Permanent	2 Both electricity and water source	0 - 100000	1	1 Never	2 no	2 no	2 no	1 Yes	1 NTP	0	4	1 Missed once or more	28	3 More than once a wee	5 other	1 Household member	0 No	0 No	0 Did not receive Private treatment	0 No	0 No	1 Private clinic/hospital	0 No	0 No	0 No	2 Air/coughing plus other(s)	0 Nothing
2014-12-01	42	1 - Man	2 Hlaing Tharyar	5 Private employee	3 Primary school completed	0 Bamar	1 Buddhism	2 Married/Cohabiting	2 informal	2 Both electricity and water source	200001 -300000	1	3 Past smoker	2 no	2 no	2 no	1 Yes	1 NTP	0	0	0 Did not miss	0	1 Never	0 Treated but did not miss	1 Household member	0 No	0 No	0 Did not receive Private treatment	0 No	0 No	3 Pharmacy (formal, like those run by doctors)	0 No	0 No	1 Yes	2 Air/coughing plus other(s)	0 Nothing
2014-12-01	24	0 - women	2 Hlaing Tharyar	6 Unemployed	6 Graduate	0 Bamar	1 Buddhism	2 Married/Cohabiting	2 informal	2 Both electricity and water source	200001 -300000	0	1 Never	3 Not recorded	2 no	2 no	1 Yes	1 NTP	0	0	0 Did not miss	0	1 Never	0 Treated but did not miss	1 Household member	0 No	0 No	0 Did not receive Private treatment	0 No	0 No	3 Pharmacy (formal, like those run by doctors)	1 Yes	0 No	1 Yes	1 Air/coughing	2 Symptoms get worse
2014-12-01	31	0 - women	2 Hlaing Tharyar	3 Self employed	1 None	0 Bamar	1 Buddhism	2 Married/Cohabiting	2 informal	2 Both electricity and water source	100001 - 150000	0	1 Never	2 no	2 no	2 no	0 No	3 Sun clinic	0	0	0 Did not miss	0	1 Never	0 Treated but did not miss	1 Household member	1 Yes	1 Yes	2 Sun clinic	0 No	1 Yes	3 Pharmacy (formal, like those run by doctors)	0 No	0 No	1 Yes	0 Not aware of airborne spread	1 Drug resistance
2014-12-01	27	0 - women	2 Hlaing Tharyar	3 Self employed	2 Less than primary completed	0 Bamar	1 Buddhism	2 Married/Cohabiting	1 Permanent	3 Electricity only	100001 - 150000	0	1 Never	3 Not recorded	2 no	2 no	1 Yes	1 NTP	0	0	0 Did not miss	0	1 Never	0 Treated but did not miss	2 non household family member	0 No	0 No	0 Did not receive Private treatment	0 No	0 No	1 Private clinic/hospital	1 Yes	0 No	0 No	1 Air/coughing	2 Symptoms get worse
2014-12-01	24	1 - Man	2 Hlaing Tharyar	2 Daily wages	5 High school completed	0 Bamar	1 Buddhism	1 Single never married	2 informal	2 Both electricity and water source	200001 -300000	1	3 Past smoker	2 no	2 no	2 no	1 Yes	1 NTP	0	0	0 Did not miss	0	1 Never	0 Treated but did not miss	1 Household member	1 Yes	0 No	3 Private GP	1 Yes	1 Yes	3 Pharmacy (formal, like those run by doctors)	0 No	0 No	1 Yes	1 Air/coughing	2 Symptoms get worse
2014-12-01	23	0 - women	2 Hlaing Tharyar	5 Private employee	4 Middle school completed	0 Bamar	1 Buddhism	1 Single never married	2 informal	2 Both electricity and water source	300000 - 3000000	0	1 Never	2 no	2 no	2 no	1 Yes	1 NTP	0	0	0 Did not miss	0	1 Never	0 Treated but did not miss	1 Household member	0 No	0 No	0 Did not receive Private treatment	0 No	0 No	1 Private clinic/hospital	0 No	0 No	1 Yes	2 Air/coughing plus other(s)	2 Symptoms get worse
2014-12-01	54	0 - women	2 Hlaing Tharyar	1 Dependent	3 Primary school completed	0 Bamar	1 Buddhism	2 Married/Cohabiting	1 Permanent	2 Both electricity and water source	300000 - 3000000	0	1 Never	2 no	1 Yes	2 no	1 Yes	1 NTP	0	0	0 Did not miss	0	1 Never	0 Treated but did not miss	1 Household member	0 No	0 No	0 Did not receive Private treatment	0 No	0 No	3 Pharmacy (formal, like those run by doctors)	1 Yes	0 No	1 Yes	0 Not aware of airborne spread	0 Nothing
2014-12-01	67	1 - Man	2 Hlaing Tharyar	7 Retired	3 Primary school completed	1 Mixed	3 Islam	2 Married/Cohabiting	2 informal	2 Both electricity and water source	100001 - 150000	1	3 Past smoker	3 Not recorded	2 no	2 no	1 Yes	1 NTP	0	0	0 Did not miss	0	1 Never	0 Treated but did not miss	2 non household family member	0 No	0 No	0 Did not receive Private treatment	0 No	0 No	7 Nobody	1 Yes	0 No	1 Yes	0 Not aware of airborne spread	0 Nothing
2014-12-01	39	1 - Man	2 Hlaing Tharyar	5 Private employee	3 Primary school completed	0 Bamar	1 Buddhism	2 Married/Cohabiting	2 informal	3 Electricity only	300000 - 3000000	1	2 Current	2 no	2 no	2 no	1 Yes	1 NTP	0	0	0 Did not miss	0	1 Never	0 Treated but did not miss	1 Household member	0 No	0 No	0 Did not receive Private treatment	0 No	0 No	1 Private clinic/hospital	1 Yes	0 No	1 Yes	1 Air/coughing	2 Symptoms get worse
2014-12-01	25	1 - Man	2 Hlaing Tharyar	2 Daily wages	5 High school completed	0 Bamar	1 Buddhism	2 Married/Cohabiting	2 informal	2 Both electricity and water source	300000 - 3000000	0	3 Past smoker	3 Not recorded	3 Not recorded	3 Not recorded	1 Yes	1 NTP	0	0	0 Did not miss	0	1 Never	0 Treated but did not miss	2 non household family member	0 No	0 No	0 Did not receive Private treatment	0 No	0 No	1 Private clinic/hospital	1 Yes	0 No	1 Yes	1 Air/coughing	1 Drug resistance
2014-12-01	32	1 - Man	2 Hlaing Tharyar	5 Private employee	6 Graduate	0 Bamar	1 Buddhism	2 Married/Cohabiting	1 Permanent	2 Both electricity and water source	300000 - 3000000	1	3 Past smoker	2 no	2 no	2 no	1 Yes	1 NTP	0	0	0 Did not miss	0	1 Never	0 Treated but did not miss	1 Household member	0 No	0 No	0 Did not receive Private treatment	0 No	0 No	1 Private clinic/hospital	1 Yes	0 No	1 Yes	1 Air/coughing	1 Drug resistance
2015-01-01	38	1 - Man	2 Hlaing Tharyar	3 Self employed	3 Primary school completed	0 Bamar	1 Buddhism	2 Married/Cohabiting	2 informal	2 Both electricity and water source	200001 -300000	0	1 Never	3 Not recorded	3 Not recorded	3 Not recorded	1 Yes	1 NTP	0	0	0 Did not miss	0	1 Never	0 Treated but did not miss	1 Household member	0 No	0 No	0 Did not receive Private treatment	0 No	0 No	1 Private clinic/hospital	1 Yes	0 No	1 Yes	0 Not aware of airborne spread	2 Symptoms get worse
2015-01-01	20	1 - Man	2 Hlaing Tharyar	1 Dependent	5 High school completed	0 Bamar	1 Buddhism	1 Single never married	1 Permanent	2 Both electricity and water source	300000 - 3000000	0	1 Never	3 Not recorded	2 no	2 no	1 Yes	1 NTP	0	0	0 Did not miss	0	1 Never	0 Treated but did not miss	1 Household member	1 Yes	1 Yes	3 Private GP	0 No	1 Yes	1 Private clinic/hospital	1 Yes	0 No	1 Yes	2 Air/coughing plus other(s)	2 Symptoms get worse
2015-01-01	40	1 - Man	2 Hlaing Tharyar	1 Dependent	3 Primary school completed	0 Bamar	1 Buddhism	3 Divorced / Separated / Widowed	1 Permanent	2 Both electricity and water source	300000 - 3000000	2	3 Past smoker	2 no	2 no	2 no	1 Yes	1 NTP	0	0	0 Did not miss	0	1 Never	0 Treated but did not miss	1 Household member	0 No	0 No	0 Did not receive Private treatment	0 No	0 No	1 Private clinic/hospital	1 Yes	0 No	1 Yes	1 Air/coughing	0 Nothing
2015-01-01	25	1 - Man	2 Hlaing Tharyar	5 Private employee	6 Graduate	0 Bamar	1 Buddhism	1 Single never married	2 informal	2 Both electricity and water source	300000 - 3000000	1	3 Past smoker	2 no	2 no	2 no	1 Yes	1 NTP	0	0	0 Did not miss	0	1 Never	0 Treated but did not miss	1 Household member	0 No	0 No	0 Did not receive Private treatment	0 No	0 No	1 Private clinic/hospital	0 No	0 No	1 Yes	2 Air/coughing plus other(s)	1 Drug resistance
2015-01-01	47	0 - women	2 Hlaing Tharyar	1 Dependent	2 Less than primary completed	0 Bamar	1 Buddhism	2 Married/Cohabiting	2 informal	4 Water only	150001 -200000	0	3 Past smoker	2 no	2 no	2 no	1 Yes	1 NTP	0	4	1 Missed once or more	28	3 More than once a wee	2 ran out of drugs or forgot to pick up	2 non household family member	0 No	0 No	0 Did not receive Private treatment	0 No	0 No	5 Informalcare / traditional healer	0 No	0 No	0 No	0 Not aware of airborne spread	0 Nothing
2014-12-01	82	0 - women	2 Hlaing Tharyar	1 Dependent	2 Less than primary completed	0 Bamar	1 Buddhism	3 Divorced / Separated / Widowed	1 Permanent	2 Both electricity and water source	200001 -300000	0	3 Past smoker	3 Not recorded	3 Not recorded	3 Not recorded	1 Yes	1 NTP	0	4	1 Missed once or more	28	3 More than once a wee	3 side effects	1 Household member	0 No	0 No	0 Did not receive Private treatment	0 No	0 No	3 Pharmacy (formal, like those run by doctors)	1 Yes	0 No	1 Yes	1 Air/coughing	2 Symptoms get worse
2015-01-01	60	0 - women	2 Hlaing Tharyar	1 Dependent	4 Middle school completed	0 Bamar	1 Buddhism	2 Married/Cohabiting	1 Permanent	2 Both electricity and water source	200001 -300000	0	2 Current	2 no	1 Yes	2 no	1 Yes	1 NTP	8	4	1 Missed once or more	28	3 More than once a wee	5 other	0 No support	0 No	0 No	0 Did not receive Private treatment	0 No	0 No	1 Private clinic/hospital	0 No	0 No	1 Yes	0 Not aware of airborne spread	0 Nothing
2015-01-01	39	0 - women	2 Hlaing Tharyar	6 Unemployed	3 Primary school completed	0 Bamar	1 Buddhism	2 Married/Cohabiting	1 Permanent	2 Both electricity and water source	200001 -300000	0	1 Never	2 no	1 Yes	3 Not recorded	1 Yes	1 NTP	0	0	0 Did not miss	0	1 Never	0 Treated but did not miss	1 Household member	0 No	0 No	0 Did not receive Private treatment	0 No	0 No	3 Pharmacy (formal, like those run by doctors)	1 Yes	0 No	1 Yes	1 Air/coughing	1 Drug resistance
2015-01-01	27	0 - women	2 Hlaing Tharyar	6 Unemployed	4 Middle school completed	0 Bamar	1 Buddhism	1 Single never married	2 informal	2 Both electricity and water source	300000 - 3000000	0	3 Past smoker	3 Not recorded	2 no	2 no	1 Yes	1 NTP	0	0	0 Did not miss	0	1 Never	0 Treated but did not miss	1 Household member	0 No	0 No	0 Did not receive Private treatment	0 No	0 No	3 Pharmacy (formal, like those run by doctors)	0 No	0 No	1 Yes	1 Air/coughing	1 Drug resistance
2015-01-01	49	1 - Man	2 Hlaing Tharyar	6 Unemployed	5 High school completed	0 Bamar	1 Buddhism	3 Divorced / Separated / Widowed	1 Permanent	3 Electricity only	0 - 100000	0	3 Past smoker	2 no	2 no	2 no	1 Yes	1 NTP	0	0	0 Did not miss	0	1 Never	0 Treated but did not miss	0 No support	0 No	0 No	0 Did not receive Private treatment	0 No	0 No	1 Private clinic/hospital	1 Yes	0 No	1 Yes	1 Air/coughing	1 Drug resistance
2014-12-01	40	1 - Man	2 Hlaing Tharyar	3 Self employed	5 High school completed	1 Mixed	1 Buddhism	2 Married/Cohabiting	2 informal	2 Both electricity and water source	150001 -200000	1	3 Past smoker	2 no	2 no	2 no	1 Yes	1 NTP	0	0	0 Did not miss	0	1 Never	0 Treated but did not miss	1 Household member	0 No	0 No	0 Did not receive Private treatment	0 No	0 No	1 Private clinic/hospital	1 Yes	0 No	1 Yes	1 Air/coughing	1 Drug resistance
2015-01-01	64	0 - women	2 Hlaing Tharyar	1 Dependent	2 Less than primary completed	0 Bamar	1 Buddhism	2 Married/Cohabiting	2 informal	2 Both electricity and water source	200001 -300000	0	1 Never	2 no	2 no	2 no	1 Yes	1 NTP	0	0	0 Did not miss	0	1 Never	0 Treated but did not miss	1 Household member	0 No	0 No	0 Did not receive Private treatment	0 No	0 No	1 Private clinic/hospital	1 Yes	0 No	1 Yes	0 Not aware of airborne spread	2 Symptoms get worse
2015-02-01	34	0 - women	2 Hlaing Tharyar	3 Self employed	2 Less than primary completed	0 Bamar	1 Buddhism	2 Married/Cohabiting	2 informal	2 Both electricity and water source	150001 -200000	0	1 Never	2 no	2 no	2 no	0 No	2 MMA-PPM clinic	0	0	0 Did not miss	0	1 Never	0 Treated but did not miss	1 Household member	1 Yes	1 Yes	1 MMA	0 No	1 Yes	3 Pharmacy (formal, like those run by doctors)	0 No	0 No	1 Yes	1 Air/coughing	2 Symptoms get worse
2015-02-01	62	0 - women	2 Hlaing Tharyar	1 Dependent	4 Middle school completed	0 Bamar	1 Buddhism	2 Married/Cohabiting	2 informal	2 Both electricity and water source	150001 -200000	0	3 Past smoker	2 no	2 no	2 no	1 Yes	1 NTP	0	0	0 Did not miss	0	1 Never	0 Treated but did not miss	1 Household member	0 No	0 No	0 Did not receive Private treatment	0 No	0 No	2 Public clinic/hospital	1 Yes	0 No	0 No	1 Air/coughing	2 Symptoms get worse
2015-02-01	55	0 - women	2 Hlaing Tharyar	1 Dependent	3 Primary school completed	0 Bamar	1 Buddhism	1 Single never married	2 informal	2 Both electricity and water source	150001 -200000	0	1 Never	2 no	2 no	2 no	1 Yes	1 NTP	0	0	0 Did not miss	0	1 Never	0 Treated but did not miss	1 Household member	1 Yes	0 No	3 Private GP	0 No	0 No	1 Private clinic/hospital	1 Yes	0 No	1 Yes	0 Not aware of airborne spread	2 Symptoms get worse
2015-02-01	26	1 - Man	2 Hlaing Tharyar	3 Self employed	3 Primary school completed	0 Bamar	1 Buddhism	2 Married/Cohabiting	2 informal	2 Both electricity and water source	150001 -200000	1	1 Never	2 no	2 no	2 no	1 Yes	1 NTP	0	0	0 Did not miss	0	1 Never	0 Treated but did not miss	1 Household member	0 No	0 No	0 Did not receive Private treatment	0 No	0 No	3 Pharmacy (formal, like those run by doctors)	1 Yes	0 No	1 Yes	0 Not aware of airborne spread	2 Symptoms get worse
2015-02-01	42	1 - Man	2 Hlaing Tharyar	2 Daily wages	4 Middle school completed	0 Bamar	1 Buddhism	3 Divorced / Separated / Widowed	1 Permanent	2 Both electricity and water source	300000 - 3000000	1	3 Past smoker	2 no	2 no	2 no	1 Yes	1 NTP	0	0	0 Did not miss	0	1 Never	0 Treated but did not miss	1 Household member	0 No	0 No	0 Did not receive Private treatment	0 No	0 No	1 Private clinic/hospital	0 No	0 No	0 No	0 Not aware of airborne spread	0 Nothing
2015-02-01	36	0 - women	2 Hlaing Tharyar	5 Private employee	6 Graduate	0 Bamar	1 Buddhism	2 Married/Cohabiting	2 informal	2 Both electricity and water source	150001 -200000	0	1 Never	2 no	2 no	2 no	1 Yes	1 NTP	0	0	0 Did not miss	0	1 Never	0 Treated but did not miss	1 Household member	0 No	0 No	0 Did not receive Private treatment	0 No	0 No	3 Pharmacy (formal, like those run by doctors)	0 No	0 No	1 Yes	1 Air/coughing	2 Symptoms get worse
2015-02-01	44	0 - women	2 Hlaing Tharyar	1 Dependent	3 Primary school completed	0 Bamar	1 Buddhism	1 Single never married	2 informal	2 Both electricity and water source	0 - 100000	0	1 Never	2 no	2 no	2 no	1 Yes	1 NTP	0	0	0 Did not miss	0	1 Never	0 Treated but did not miss	1 Household member	0 No	0 No	0 Did not receive Private treatment	0 No	0 No	1 Private clinic/hospital	0 No	0 No	0 No	0 Not aware of airborne spread	2 Symptoms get worse
2015-02-01	21	0 - women	2 Hlaing Tharyar	1 Dependent	4 Middle school completed	0 Bamar	1 Buddhism	1 Single never married	1 Permanent	2 Both electricity and water source	300000 - 3000000	0	1 Never	2 no	2 no	2 no	1 Yes	1 NTP	0	0	0 Did not miss	0	1 Never	0 Treated but did not miss	1 Household member	0 No	0 No	0 Did not receive Private treatment	0 No	0 No	1 Private clinic/hospital	1 Yes	0 No	1 Yes	2 Air/coughing plus other(s)	2 Symptoms get worse
2015-03-01	48	1 - Man	2 Hlaing Tharyar	2 Daily wages	2 Less than primary completed	0 Bamar	1 Buddhism	2 Married/Cohabiting	2 informal	2 Both electricity and water source	200001 -300000	1	1 Never	2 no	2 no	2 no	1 Yes	1 NTP	0	0	0 Did not miss	0	1 Never	0 Treated but did not miss	1 Household member	0 No	0 No	0 Did not receive Private treatment	0 No	0 No	3 Pharmacy (formal, like those run by doctors)	0 No	0 No	1 Yes	0 Not aware of airborne spread	2 Symptoms get worse
2015-03-01	26	1 - Man	2 Hlaing Tharyar	5 Private employee	3 Primary school completed	0 Bamar	1 Buddhism	2 Married/Cohabiting	2 informal	2 Both electricity and water source	200001 -300000	0	3 Past smoker	2 no	2 no	2 no	1 Yes	1 NTP	0	0	0 Did not miss	0	1 Never	0 Treated but did not miss	1 Household member	1 Yes	1 Yes	3 Private GP	0 No	1 Yes	1 Private clinic/hospital	1 Yes	0 No	1 Yes	1 Air/coughing	2 Symptoms get worse
2015-03-01	27	0 - women	2 Hlaing Tharyar	1 Dependent	3 Primary school completed	2 Ethnic minority	3 Islam	2 Married/Cohabiting	1 Permanent	2 Both electricity and water source	300000 - 3000000	0	1 Never	2 no	2 no	2 no	1 Yes	1 NTP	0	0	0 Did not miss	0	1 Never	0 Treated but did not miss	2 non household family member	0 No	0 No	0 Did not receive Private treatment	0 No	0 No	3 Pharmacy (formal, like those run by doctors)	0 No	0 No	1 Yes	1 Air/coughing	2 Symptoms get worse
2015-03-01	64	1 - Man	2 Hlaing Tharyar	1 Dependent	3 Primary school completed	0 Bamar	1 Buddhism	3 Divorced / Separated / Widowed	2 informal	2 Both electricity and water source	150001 -200000	1	3 Past smoker	2 no	2 no	2 no	1 Yes	1 NTP	0	0	0 Did not miss	0	1 Never	0 Treated but did not miss	1 Household member	1 Yes	0 No	3 Private GP	0 No	0 No	3 Pharmacy (formal, like those run by doctors)	1 Yes	0 No	1 Yes	1 Air/coughing	2 Symptoms get worse
2015-03-01	26	1 - Man	2 Hlaing Tharyar	3 Self employed	6 Graduate	0 Bamar	1 Buddhism	2 Married/Cohabiting	1 Permanent	2 Both electricity and water source	300000 - 3000000	2	1 Never	2 no	2 no	2 no	1 Yes	1 NTP	0	0	0 Did not miss	0	1 Never	0 Treated but did not miss	1 Household member	0 No	0 No	0 Did not receive Private treatment	0 No	0 No	1 Private clinic/hospital	1 Yes	0 No	1 Yes	1 Air/coughing	2 Symptoms get worse
2015-03-01	45	1 - Man	2 Hlaing Tharyar	5 Private employee	4 Middle school completed	0 Bamar	1 Buddhism	2 Married/Cohabiting	1 Permanent	2 Both electricity and water source	150001 -200000	1	3 Past smoker	2 no	2 no	2 no	1 Yes	1 NTP	0	0	0 Did not miss	1	2 Less than once a week	5 other	1 Household member	0 No	0 No	0 Did not receive Private treatment	0 No	0 No	3 Pharmacy (formal, like those run by doctors)	1 Yes	0 No	1 Yes	1 Air/coughing	0 Nothing
2015-03-01	30	1 - Man	2 Hlaing Tharyar	6 Unemployed	4 Middle school completed	0 Bamar	1 Buddhism	1 Single never married	1 Permanent	2 Both electricity and water source	300000 - 3000000	1	1 Never	2 no	2 no	2 no	1 Yes	1 NTP	0	0	0 Did not miss	0	1 Never	0 Treated but did not miss	1 Household member	0 No	0 No	0 Did not receive Private treatment	0 No	0 No	3 Pharmacy (formal, like those run by doctors)	1 Yes	0 No	1 Yes	2 Air/coughing plus other(s)	1 Drug resistance
2015-03-01	32	1 - Man	2 Hlaing Tharyar	3 Self employed	3 Primary school completed	1 Mixed	1 Buddhism	2 Married/Cohabiting	2 informal	2 Both electricity and water source	200001 -300000	2	2 Current	2 no	2 no	2 no	1 Yes	1 NTP	0	4	1 Missed once or more	28	3 More than once a wee	5 other	1 Household member	0 No	0 No	0 Did not receive Private treatment	0 No	0 No	1 Private clinic/hospital	1 Yes	0 No	1 Yes	0 Not aware of airborne spread	2 Symptoms get worse
2015-03-01	58	1 - Man	2 Hlaing Tharyar	1 Dependent	1 None	0 Bamar	1 Buddhism	2 Married/Cohabiting	1 Permanent	4 Water only	200001 -300000	0	3 Past smoker	2 no	2 no	2 no	1 Yes	1 NTP	0	4	1 Missed once or more	20	3 More than once a wee	5 other	1 Household member	0 No	0 No	0 Did not receive Private treatment	1 Yes	1 Yes	3 Pharmacy (formal, like those run by doctors)	0 No	1 Yes	1 Yes	0 Not aware of airborne spread	0 Nothing
2015-03-01	31	1 - Man	2 Hlaing Tharyar	2 Daily wages	3 Primary school completed	0 Bamar	1 Buddhism	2 Married/Cohabiting	2 informal	2 Both electricity and water source	300000 - 3000000	0	3 Past smoker	2 no	2 no	2 no	1 Yes	1 NTP	0	0	0 Did not miss	0	1 Never	0 Treated but did not miss	1 Household member	0 No	0 No	0 Did not receive Private treatment	0 No	0 No	1 Private clinic/hospital	1 Yes	1 Yes	1 Yes	1 Air/coughing	0 Nothing
2015-03-01	70	0 - women	2 Hlaing Tharyar	1 Dependent	3 Primary school completed	0 Bamar	1 Buddhism	2 Married/Cohabiting	1 Permanent	2 Both electricity and water source	100001 - 150000	0	1 Never	2 no	2 no	2 no	1 Yes	1 NTP	0	0	0 Did not miss	0	1 Never	0 Treated but did not miss	1 Household member	0 No	0 No	0 Did not receive Private treatment	0 No	0 No	1 Private clinic/hospital	1 Yes	0 No	1 Yes	0 Not aware of airborne spread	2 Symptoms get worse
2015-03-01	49	1 - Man	2 Hlaing Tharyar	5 Private employee	3 Primary school completed	0 Bamar	1 Buddhism	2 Married/Cohabiting	1 Permanent	4 Water only	100001 - 150000	1	3 Past smoker	2 no	2 no	2 no	1 Yes	1 NTP	0	0	0 Did not miss	0	1 Never	0 Treated but did not miss	1 Household member	1 Yes	0 No	3 Private GP	0 No	0 No	1 Private clinic/hospital	1 Yes	0 No	1 Yes	0 Not aware of airborne spread	2 Symptoms get worse
2015-03-01	29	1 - Man	2 Hlaing Tharyar	6 Unemployed	3 Primary school completed	0 Bamar	1 Buddhism	2 Married/Cohabiting	1 Permanent	2 Both electricity and water source	300000 - 3000000	1	3 Past smoker	2 no	3 Not recorded	3 Not recorded	1 Yes	1 NTP	0	0	0 Did not miss	0	1 Never	0 Treated but did not miss	1 Household member	0 No	0 No	0 Did not receive Private treatment	0 No	0 No	3 Pharmacy (formal, like those run by doctors)	1 Yes	0 No	1 Yes	1 Air/coughing	1 Drug resistance
2015-03-01	37	1 - Man	2 Hlaing Tharyar	2 Daily wages	4 Middle school completed	0 Bamar	1 Buddhism	1 Single never married	2 informal	2 Both electricity and water source	300000 - 3000000	2	2 Current	2 no	3 Not recorded	3 Not recorded	1 Yes	1 NTP	0		0 Did not miss	0	2 Less than once a week	2 ran out of drugs or forgot to pick up	1 Household member	0 No	0 No	0 Did not receive Private treatment	0 No	0 No	1 Private clinic/hospital	0 No	0 No	1 Yes	1 Air/coughing	1 Drug resistance
2015-03-01	41	1 - Man	2 Hlaing Tharyar	6 Unemployed	4 Middle school completed	0 Bamar	1 Buddhism	2 Married/Cohabiting	1 Permanent	2 Both electricity and water source	100001 - 150000	1	1 Never	2 no	3 Not recorded	3 Not recorded	1 Yes	1 NTP	0	0	0 Did not miss	0	1 Never	0 Treated but did not miss	0 No support	0 No	0 No	0 Did not receive Private treatment	0 No	0 No	1 Private clinic/hospital	1 Yes	0 No	1 Yes	1 Air/coughing	2 Symptoms get worse
2015-03-01	30	1 - Man	2 Hlaing Tharyar	6 Unemployed	3 Primary school completed	0 Bamar	1 Buddhism	2 Married/Cohabiting	1 Permanent	2 Both electricity and water source	300000 - 3000000	1	3 Past smoker	2 no	2 no	2 no	1 Yes	1 NTP	0	0	0 Did not miss	0	1 Never	0 Treated but did not miss	2 non household family member	1 Yes	0 No	3 Private GP	0 No	0 No	1 Private clinic/hospital	1 Yes	0 No	1 Yes	1 Air/coughing	2 Symptoms get worse
2015-03-01	27	1 - Man	2 Hlaing Tharyar	5 Private employee	5 High school completed	0 Bamar	1 Buddhism	1 Single never married	2 informal	2 Both electricity and water source	300000 - 3000000	1	2 Current	2 no	2 no	2 no	1 Yes	1 NTP	0	0	0 Did not miss	0	1 Never	0 Treated but did not miss	2 non household family member	0 No	0 No	0 Did not receive Private treatment	0 No	0 No	1 Private clinic/hospital	1 Yes	0 No	1 Yes	1 Air/coughing	1 Drug resistance
2015-03-01	48	1 - Man	2 Hlaing Tharyar	6 Unemployed	3 Primary school completed	0 Bamar	1 Buddhism	3 Divorced / Separated / Widowed	1 Permanent	2 Both electricity and water source	200001 -300000	2	2 Current	1 Yes	2 no	1 Yes	1 Yes	1 NTP	0	0	0 Did not miss	0	1 Never	0 Treated but did not miss	1 Household member	0 No	0 No	0 Did not receive Private treatment	0 No	0 No	3 Pharmacy (formal, like those run by doctors)	0 No	0 No	1 Yes	1 Air/coughing	2 Symptoms get worse
2015-03-01	20	1 - Man	2 Hlaing Tharyar	4 Government employee	5 High school completed	0 Bamar	1 Buddhism	1 Single never married	2 informal	2 Both electricity and water source	100001 - 150000	1	3 Past smoker	2 no	2 no	2 no	1 Yes	1 NTP	0	0	0 Did not miss	0	1 Never	0 Treated but did not miss	0 No support	0 No	0 No	0 Did not receive Private treatment	0 No	0 No	3 Pharmacy (formal, like those run by doctors)	1 Yes	0 No	1 Yes	1 Air/coughing	2 Symptoms get worse
2015-03-01	25	1 - Man	2 Hlaing Tharyar	3 Self employed	4 Middle school completed	0 Bamar	1 Buddhism	2 Married/Cohabiting	1 Permanent	2 Both electricity and water source	150001 -200000	1	3 Past smoker	2 no	2 no	2 no	1 Yes	1 NTP	0	0	0 Did not miss	0	1 Never	0 Treated but did not miss	1 Household member	0 No	0 No	0 Did not receive Private treatment	0 No	0 No	3 Pharmacy (formal, like those run by doctors)	1 Yes	0 No	1 Yes	0 Not aware of airborne spread	1 Drug resistance
2014-09-01	22	0 - women	3 Insein	5 Private employee	4 Middle school completed	0 Bamar	1 Buddhism	1 Single never married	1 Permanent	2 Both electricity and water source	200001 -300000	0	1 Never	3 Not recorded	2 no	2 no	1 Yes	1 NTP	0	0	0 Did not miss	0	1 Never	0 Treated but did not miss	1 Household member	0 No	0 No	0 Did not receive Private treatment	0 No	0 No	1 Private clinic/hospital	0 No	0 No	1 Yes	2 Air/coughing plus other(s)	2 Symptoms get worse
2014-09-01	47	1 - Man	3 Insein	3 Self employed	3 Primary school completed	0 Bamar	1 Buddhism	2 Married/Cohabiting	1 Permanent	2 Both electricity and water source	100001 - 150000	1	3 Past smoker	3 Not recorded	2 no	2 no	1 Yes	1 NTP			0 Did not miss	0	1 Never	0 Treated but did not miss	1 Household member	0 No	0 No	0 Did not receive Private treatment	0 No	0 No	1 Private clinic/hospital	0 No	0 No	0 No	1 Air/coughing	2 Symptoms get worse
2014-09-01	47	1 - Man	3 Insein	4 Government employee	2 Less than primary completed	0 Bamar	1 Buddhism	2 Married/Cohabiting	2 informal	2 Both electricity and water source	0 - 100000	2	2 Current	3 Not recorded	2 no	2 no	1 Yes	1 NTP	0	0	0 Did not miss	2	2 Less than once a week	1 Forgot	2 non household family member	0 No	0 No	0 Did not receive Private treatment	0 No	0 No	4 Informal drug selling places	0 No	0 No	1 Yes	2 Air/coughing plus other(s)	2 Symptoms get worse
2014-09-01	28	1 - Man	3 Insein	5 Private employee	3 Primary school completed	0 Bamar	1 Buddhism	1 Single never married	2 informal	2 Both electricity and water source	150001 -200000	1	3 Past smoker	3 Not recorded	2 no	2 no	1 Yes	1 NTP			0 Did not miss	0	1 Never	0 Treated but did not miss	5 other	0 No	0 No	0 Did not receive Private treatment	0 No	0 No	1 Private clinic/hospital	1 Yes	0 No	1 Yes	1 Air/coughing	2 Symptoms get worse
2014-09-01	79	1 - Man	3 Insein	1 Dependent	3 Primary school completed	2 Ethnic minority	1 Buddhism	2 Married/Cohabiting	1 Permanent	2 Both electricity and water source	300000 - 3000000	1	3 Past smoker	3 Not recorded	2 no	2 no	1 Yes	1 NTP			0 Did not miss	3	2 Less than once a week	3 side effects	1 Household member	0 No	0 No	0 Did not receive Private treatment	0 No	0 No	1 Private clinic/hospital	1 Yes	0 No	1 Yes	0 Not aware of airborne spread	2 Symptoms get worse
2014-09-01	67	1 - Man	3 Insein	7 Retired	4 Middle school completed	0 Bamar	1 Buddhism	2 Married/Cohabiting	1 Permanent	2 Both electricity and water source		1	3 Past smoker	3 Not recorded	1 Yes	2 no	1 Yes	1 NTP			0 Did not miss	0	1 Never	0 Treated but did not miss	0 No support	0 No	0 No	0 Did not receive Private treatment	0 No	0 No	3 Pharmacy (formal, like those run by doctors)	0 No	0 No	1 Yes	0 Not aware of airborne spread	2 Symptoms get worse
2014-10-01	55	1 - Man	3 Insein	4 Government employee	4 Middle school completed	0 Bamar	1 Buddhism	2 Married/Cohabiting	2 informal	2 Both electricity and water source	150001 -200000	2	1 Never	2 no	2 no	2 no	1 Yes	1 NTP	0	0	0 Did not miss	0	1 Never	0 Treated but did not miss	1 Household member	0 No	0 No	0 Did not receive Private treatment	0 No	0 No	3 Pharmacy (formal, like those run by doctors)	0 No	0 No	1 Yes	0 Not aware of airborne spread	2 Symptoms get worse
2014-10-01	25	1 - Man	3 Insein	6 Unemployed	4 Middle school completed	0 Bamar	3 Islam	1 Single never married	2 informal	2 Both electricity and water source	150001 -200000	0	1 Never	2 no	2 no	2 no	1 Yes	1 NTP	0	0	0 Did not miss	0	1 Never	0 Treated but did not miss	1 Household member	0 No	0 No	0 Did not receive Private treatment	0 No	0 No	3 Pharmacy (formal, like those run by doctors)	0 No	0 No	1 Yes	1 Air/coughing	1 Drug resistance
2014-11-01	36	1 - Man	3 Insein	3 Self employed	2 Less than primary completed	0 Bamar	1 Buddhism	2 Married/Cohabiting	2 informal	2 Both electricity and water source	0 - 100000	1	3 Past smoker	1 Yes	3 Not recorded	3 Not recorded	0 No	1 NTP	0	0	0 Did not miss	0	1 Never	0 Treated but did not miss	1 Household member	0 No	0 No	0 Did not receive Private treatment	0 No	0 No	1 Private clinic/hospital	0 No	0 No	0 No	1 Air/coughing	2 Symptoms get worse
2014-11-01	19	1 - Man	3 Insein	3 Self employed	4 Middle school completed	0 Bamar	1 Buddhism	1 Single never married	1 Permanent	2 Both electricity and water source	300000 - 3000000	0	1 Never	2 no	3 Not recorded	3 Not recorded	1 Yes	1 NTP	0	0	0 Did not miss	0	1 Never	0 Treated but did not miss	1 Household member	0 No	0 No	0 Did not receive Private treatment	0 No	0 No	3 Pharmacy (formal, like those run by doctors)	0 No	0 No	1 Yes	2 Air/coughing plus other(s)	1 Drug resistance
2014-11-01	66	1 - Man	3 Insein	1 Dependent	1 None	0 Bamar	1 Buddhism	2 Married/Cohabiting	1 Permanent	2 Both electricity and water source	0 - 100000	0	2 Current	2 no	3 Not recorded	3 Not recorded	1 Yes	1 NTP	0	0	0 Did not miss	0	1 Never	0 Treated but did not miss	1 Household member	0 No	0 No	0 Did not receive Private treatment	0 No	0 No	1 Private clinic/hospital	1 Yes	0 No	1 Yes	1 Air/coughing	2 Symptoms get worse
2014-11-01	26	0 - women	3 Insein	4 Government employee	6 Graduate	0 Bamar	1 Buddhism	1 Single never married	2 informal	2 Both electricity and water source	200001 -300000	0	1 Never	3 Not recorded	3 Not recorded	3 Not recorded	1 Yes	1 NTP			0 Did not miss	0	1 Never	0 Treated but did not miss	1 Household member	0 No	1 Yes	5 Pharmacy	0 No	1 Yes	2 Public clinic/hospital	0 No	0 No	0 No	1 Air/coughing	1 Drug resistance
2014-11-01	25	1 - Man	3 Insein	5 Private employee	5 High school completed	0 Bamar	1 Buddhism	1 Single never married	2 informal	2 Both electricity and water source	300000 - 3000000	1	3 Past smoker	3 Not recorded	3 Not recorded	3 Not recorded	1 Yes	1 NTP			0 Did not miss	0	1 Never	0 Treated but did not miss	1 Household member	0 No	0 No	0 Did not receive Private treatment	0 No	0 No	1 Private clinic/hospital	1 Yes	0 No	1 Yes	2 Air/coughing plus other(s)	2 Symptoms get worse
2014-11-01	57	1 - Man	3 Insein	6 Unemployed	3 Primary school completed	2 Ethnic minority	2 Christian	2 Married/Cohabiting	1 Permanent	2 Both electricity and water source	0 - 100000	1	3 Past smoker	3 Not recorded	1 Yes	2 no	1 Yes	1 NTP	0		0 Did not miss	0	1 Never	0 Treated but did not miss	1 Household member	1 Yes	1 Yes	1 MMA	0 No	1 Yes	3 Pharmacy (formal, like those run by doctors)	1 Yes	0 No	1 Yes	1 Air/coughing	2 Symptoms get worse
2014-11-01	24	1 - Man	3 Insein	3 Self employed	4 Middle school completed	0 Bamar	1 Buddhism	2 Married/Cohabiting	2 informal	2 Both electricity and water source	100001 - 150000	2	2 Current	3 Not recorded	3 Not recorded	3 Not recorded	1 Yes	1 NTP	0		0 Did not miss	0	1 Never	0 Treated but did not miss	1 Household member	0 No	0 No	0 Did not receive Private treatment	0 No	0 No	3 Pharmacy (formal, like those run by doctors)	0 No	0 No	1 Yes	2 Air/coughing plus other(s)	2 Symptoms get worse
2014-11-01	18	0 - women	3 Insein	5 Private employee	4 Middle school completed	0 Bamar	1 Buddhism	1 Single never married	2 informal	2 Both electricity and water source	100001 - 150000	0	1 Never	3 Not recorded	3 Not recorded	3 Not recorded	1 Yes	1 NTP			0 Did not miss	0	1 Never	0 Treated but did not miss	1 Household member	0 No	0 No	0 Did not receive Private treatment	0 No	0 No	3 Pharmacy (formal, like those run by doctors)	0 No	0 No	1 Yes	1 Air/coughing	2 Symptoms get worse
2014-12-01	36	0 - women	3 Insein	1 Dependent	3 Primary school completed	0 Bamar	1 Buddhism	2 Married/Cohabiting	1 Permanent	2 Both electricity and water source	150001 -200000	0	1 Never	2 no	2 no	2 no	1 Yes	1 NTP	0	0	0 Did not miss	0	1 Never	0 Treated but did not miss	1 Household member	0 No	0 No	0 Did not receive Private treatment	0 No	0 No	1 Private clinic/hospital	0 No	0 No	1 Yes	1 Air/coughing	2 Symptoms get worse
2014-12-01	45	1 - Man	3 Insein	6 Unemployed	4 Middle school completed	0 Bamar	1 Buddhism	1 Single never married	1 Permanent	3 Electricity only	0 - 100000	1	1 Never	3 Not recorded	3 Not recorded	3 Not recorded	0 No	2 MMA-PPM clinic	0	0	0 Did not miss	0	1 Never	0 Treated but did not miss	1 Household member	1 Yes	1 Yes	1 MMA	0 No	1 Yes	3 Pharmacy (formal, like those run by doctors)	0 No	0 No	1 Yes	0 Not aware of airborne spread	2 Symptoms get worse
2014-12-01	48	1 - Man	3 Insein	3 Self employed	4 Middle school completed	0 Bamar	1 Buddhism	2 Married/Cohabiting	1 Permanent	2 Both electricity and water source	150001 -200000	0	3 Past smoker	2 no	2 no	2 no	1 Yes	1 NTP	0	0	0 Did not miss	0	1 Never	0 Treated but did not miss	1 Household member	0 No	0 No	0 Did not receive Private treatment	0 No	0 No	1 Private clinic/hospital	0 No	0 No	1 Yes	2 Air/coughing plus other(s)	2 Symptoms get worse
2014-12-01	46	1 - Man	3 Insein	4 Government employee	4 Middle school completed	0 Bamar	1 Buddhism	2 Married/Cohabiting	2 informal	2 Both electricity and water source	100001 - 150000	1	2 Current	3 Not recorded	3 Not recorded	3 Not recorded	1 Yes	1 NTP	0	0	0 Did not miss	0	1 Never	0 Treated but did not miss	1 Household member	0 No	0 No	0 Did not receive Private treatment	0 No	0 No	3 Pharmacy (formal, like those run by doctors)	1 Yes	0 No	1 Yes	1 Air/coughing	1 Drug resistance
2014-12-01	27	1 - Man	3 Insein	3 Self employed	3 Primary school completed	0 Bamar	1 Buddhism	2 Married/Cohabiting	2 informal	4 Water only		1	3 Past smoker	2 no	2 no	2 no	1 Yes	1 NTP	0	0	0 Did not miss	0	1 Never	0 Treated but did not miss	0 No support	0 No	0 No	0 Did not receive Private treatment	0 No	0 No	3 Pharmacy (formal, like those run by doctors)	0 No	0 No	0 No	2 Air/coughing plus other(s)	2 Symptoms get worse
2014-12-01	29	1 - Man	3 Insein	2 Daily wages	4 Middle school completed	2 Ethnic minority	1 Buddhism	1 Single never married	1 Permanent	2 Both electricity and water source	200001 -300000	1	1 Never	3 Not recorded	2 no	2 no	1 Yes	1 NTP	0	0	0 Did not miss	0	1 Never	0 Treated but did not miss	1 Household member	0 No	0 No	0 Did not receive Private treatment	0 No	0 No	1 Private clinic/hospital	1 Yes	0 No	1 Yes	1 Air/coughing	1 Drug resistance
2015-01-01	61	1 - Man	3 Insein	3 Self employed	3 Primary school completed	0 Bamar	1 Buddhism	2 Married/Cohabiting	1 Permanent	2 Both electricity and water source	100001 - 150000	1	3 Past smoker	2 no	2 no	2 no	1 Yes	1 NTP	0	0	0 Did not miss	0	1 Never	0 Treated but did not miss	1 Household member	0 No	0 No	0 Did not receive Private treatment	0 No	0 No	1 Private clinic/hospital	1 Yes	0 No	1 Yes	1 Air/coughing	2 Symptoms get worse
2015-01-01	57	1 - Man	3 Insein	8 Other	3 Primary school completed	0 Bamar	1 Buddhism	3 Divorced / Separated / Widowed	2 informal	2 Both electricity and water source	0 - 100000	1	3 Past smoker	2 no	2 no	2 no	1 Yes	1 NTP	0	0	0 Did not miss	0	1 Never	0 Treated but did not miss	1 Household member	0 No	0 No	0 Did not receive Private treatment	0 No	0 No	1 Private clinic/hospital	1 Yes	0 No	1 Yes	1 Air/coughing	2 Symptoms get worse
2015-02-01	48	0 - women	3 Insein	1 Dependent	1 None	0 Bamar	1 Buddhism	2 Married/Cohabiting	2 informal	2 Both electricity and water source	0 - 100000	0	1 Never	3 Not recorded	3 Not recorded	3 Not recorded	0 No	2 MMA-PPM clinic	0	0	0 Did not miss	0	1 Never	0 Treated but did not miss	1 Household member	1 Yes	1 Yes	1 MMA	0 No	1 Yes	1 Private clinic/hospital	1 Yes	0 No	1 Yes	0 Not aware of airborne spread	2 Symptoms get worse
2015-02-01	34	1 - Man	3 Insein	3 Self employed	3 Primary school completed	2 Ethnic minority	1 Buddhism	2 Married/Cohabiting	2 informal	2 Both electricity and water source	0 - 100000	2	2 Current	2 no	3 Not recorded	3 Not recorded	1 Yes	1 NTP	0	0	0 Did not miss	0	1 Never	0 Treated but did not miss	1 Household member	0 No	0 No	0 Did not receive Private treatment	0 No	0 No	1 Private clinic/hospital	1 Yes	0 No	1 Yes	2 Air/coughing plus other(s)	2 Symptoms get worse
2015-02-01	40	1 - Man	3 Insein	3 Self employed	2 Less than primary completed	0 Bamar	1 Buddhism	2 Married/Cohabiting	1 Permanent	2 Both electricity and water source	150001 -200000	1	3 Past smoker	3 Not recorded	2 no	2 no	0 No	2 MMA-PPM clinic	0	0	0 Did not miss	0	1 Never	0 Treated but did not miss	1 Household member	1 Yes	1 Yes	1 MMA	0 No	1 Yes	1 Private clinic/hospital	1 Yes	0 No	1 Yes	2 Air/coughing plus other(s)	2 Symptoms get worse
2015-02-01	80	0 - women	3 Insein	1 Dependent	2 Less than primary completed	0 Bamar	1 Buddhism	3 Divorced / Separated / Widowed	2 informal	2 Both electricity and water source	100001 - 150000	0	1 Never	2 no	3 Not recorded	3 Not recorded	1 Yes	1 NTP	0	0	0 Did not miss	0	1 Never	0 Treated but did not miss	1 Household member	0 No	0 No	0 Did not receive Private treatment	0 No	0 No	2 Public clinic/hospital	0 No	0 No	0 No	1 Air/coughing	2 Symptoms get worse
2015-02-01	19	0 - women	3 Insein	1 Dependent	5 High school completed	2 Ethnic minority	2 Christian	1 Single never married	1 Permanent	2 Both electricity and water source	100001 - 150000	0	1 Never	3 Not recorded	3 Not recorded	3 Not recorded	0 No	2 MMA-PPM clinic	0	0	0 Did not miss	0	1 Never	0 Treated but did not miss	1 Household member	1 Yes	1 Yes	1 MMA	0 No	1 Yes	1 Private clinic/hospital	0 No	0 No	0 No	1 Air/coughing	1 Drug resistance
2015-02-01	26	1 - Man	3 Insein	4 Government employee	5 High school completed	0 Bamar	1 Buddhism	2 Married/Cohabiting	2 informal	2 Both electricity and water source	0 - 100000	1	3 Past smoker	2 no	2 no	2 no	1 Yes	1 NTP	0	0	0 Did not miss	0	1 Never	0 Treated but did not miss	1 Household member	0 No	0 No	0 Did not receive Private treatment	0 No	0 No	1 Private clinic/hospital	0 No	0 No	0 No	1 Air/coughing	2 Symptoms get worse
2015-03-01	39	0 - women	3 Insein	5 Private employee	6 Graduate	0 Bamar	1 Buddhism	2 Married/Cohabiting	1 Permanent	2 Both electricity and water source	100001 - 150000	0	1 Never	3 Not recorded	2 no	2 no	1 Yes	1 NTP	0	0	0 Did not miss	0	1 Never	0 Treated but did not miss	1 Household member	0 No	0 No	0 Did not receive Private treatment	0 No	0 No	1 Private clinic/hospital	1 Yes	0 No	1 Yes	2 Air/coughing plus other(s)	2 Symptoms get worse
2015-03-01	67	1 - Man	3 Insein	6 Unemployed	2 Less than primary completed	0 Bamar	1 Buddhism	1 Single never married	1 Permanent	2 Both electricity and water source	0 - 100000	0	1 Never	3 Not recorded	2 no	2 no	0 No	2 MMA-PPM clinic	0	0	0 Did not miss	0	1 Never	0 Treated but did not miss	1 Household member	1 Yes	1 Yes	1 MMA	0 No	1 Yes	1 Private clinic/hospital	0 No	0 No	0 No	2 Air/coughing plus other(s)	2 Symptoms get worse
2015-03-01	58	0 - women	3 Insein	1 Dependent	3 Primary school completed	0 Bamar	1 Buddhism	2 Married/Cohabiting	2 informal	2 Both electricity and water source	0 - 100000	0	3 Past smoker	2 no	3 Not recorded	3 Not recorded	1 Yes	1 NTP	0	0	0 Did not miss	0	1 Never	0 Treated but did not miss	1 Household member	0 No	0 No	0 Did not receive Private treatment	0 No	0 No	2 Public clinic/hospital	0 No	0 No	0 No	2 Air/coughing plus other(s)	2 Symptoms get worse
2015-03-01	49	0 - women	3 Insein	1 Dependent	3 Primary school completed	0 Bamar	1 Buddhism	2 Married/Cohabiting	1 Permanent	2 Both electricity and water source	200001 -300000	0	1 Never	3 Not recorded	1 Yes	2 no	1 Yes	1 NTP	0	0	0 Did not miss	0	1 Never	0 Treated but did not miss	1 Household member	0 No	0 No	0 Did not receive Private treatment	0 No	0 No	1 Private clinic/hospital	1 Yes	0 No	1 Yes	2 Air/coughing plus other(s)	2 Symptoms get worse
2015-03-01	37	1 - Man	3 Insein	3 Self employed	4 Middle school completed	0 Bamar	1 Buddhism	2 Married/Cohabiting	2 informal	2 Both electricity and water source	100001 - 150000	1	3 Past smoker	2 no	2 no	2 no	1 Yes	1 NTP	0	0	0 Did not miss	0	1 Never	0 Treated but did not miss	1 Household member	0 No	0 No	0 Did not receive Private treatment	0 No	0 No	1 Private clinic/hospital	1 Yes	0 No	1 Yes	2 Air/coughing plus other(s)	2 Symptoms get worse
2015-03-01	38	1 - Man	3 Insein	3 Self employed	4 Middle school completed	0 Bamar	1 Buddhism	1 Single never married	1 Permanent	2 Both electricity and water source	0 - 100000	1	2 Current	2 no	2 no	2 no	1 Yes	1 NTP	0	0	0 Did not miss	0	1 Never	0 Treated but did not miss	1 Household member	0 No	0 No	0 Did not receive Private treatment	0 No	0 No	1 Private clinic/hospital	0 No	0 No	0 No	1 Air/coughing	2 Symptoms get worse
2014-09-01	26	1 - Man	4 Mayangone	3 Self employed	2 Less than primary completed	0 Bamar	1 Buddhism	1 Single never married	1 Permanent	2 Both electricity and water source	100001 - 150000	2	2 Current	2 no	2 no	2 no	1 Yes	1 NTP	0	0	0 Did not miss	0	1 Never	0 Treated but did not miss	1 Household member	0 No	0 No	0 Did not receive Private treatment	0 No	0 No	1 Private clinic/hospital	1 Yes	0 No	1 Yes	1 Air/coughing	2 Symptoms get worse
2014-09-01	28	1 - Man	4 Mayangone	3 Self employed	4 Middle school completed	2 Ethnic minority	1 Buddhism	2 Married/Cohabiting	1 Permanent	2 Both electricity and water source	0 - 100000	2	1 Never	3 Not recorded	2 no	1 Yes	1 Yes	1 NTP	0		0 Did not miss	0	1 Never	0 Treated but did not miss	1 Household member	0 No	0 No	0 Did not receive Private treatment	0 No	0 No	1 Private clinic/hospital	0 No	0 No	1 Yes	1 Air/coughing	2 Symptoms get worse
2014-10-01	26	0 - women	4 Mayangone	6 Unemployed	3 Primary school completed	0 Bamar	1 Buddhism	2 Married/Cohabiting	2 informal	2 Both electricity and water source	100001 - 150000	0	1 Never	3 Not recorded	2 no	2 no	0 No	3 Sun clinic	0	0	0 Did not miss	0	1 Never	0 Treated but did not miss	2 non household family member	1 Yes	1 Yes	2 Sun clinic	0 No	1 Yes	1 Private clinic/hospital	0 No	0 No	1 Yes	1 Air/coughing	2 Symptoms get worse
2014-11-01	31	1 - Man	4 Mayangone	3 Self employed	5 High school completed	0 Bamar	1 Buddhism	2 Married/Cohabiting	1 Permanent	2 Both electricity and water source	200001 -300000	1	3 Past smoker	2 no			1 Yes	1 NTP			0 Did not miss	0	1 Never	0 Treated but did not miss	1 Household member	0 No	0 No	0 Did not receive Private treatment	0 No	0 No	3 Pharmacy (formal, like those run by doctors)	1 Yes	0 No	1 Yes	1 Air/coughing	2 Symptoms get worse
2014-11-01	66	0 - women	4 Mayangone	7 Retired	2 Less than primary completed	0 Bamar	1 Buddhism	3 Divorced / Separated / Widowed	1 Permanent	2 Both electricity and water source	0 - 100000	0	1 Never	3 Not recorded	1 Yes	2 no	1 Yes	1 NTP	0	0	0 Did not miss	0	1 Never	0 Treated but did not miss	1 Household member	0 No	0 No	0 Did not receive Private treatment	0 No	0 No	1 Private clinic/hospital	1 Yes	0 No	1 Yes	2 Air/coughing plus other(s)	1 Drug resistance
2014-12-01	29	1 - Man	4 Mayangone	6 Unemployed	4 Middle school completed	0 Bamar	1 Buddhism	1 Single never married	1 Permanent	4 Water only	100001 - 150000	1	3 Past smoker	2 no	1 Yes	2 no	1 Yes	1 NTP	0	4	1 Missed once or more	28	3 More than once a wee	5 other	1 Household member	0 No	0 No	0 Did not receive Private treatment	0 No	0 No	1 Private clinic/hospital	1 Yes	0 No	1 Yes	1 Air/coughing	2 Symptoms get worse
2014-12-01	40	1 - Man	4 Mayangone	3 Self employed	4 Middle school completed	0 Bamar	1 Buddhism	2 Married/Cohabiting	1 Permanent	2 Both electricity and water source	300000 - 3000000	1	2 Current	3 Not recorded	2 no	2 no	1 Yes	1 NTP	0	0	0 Did not miss	0	1 Never	0 Treated but did not miss	1 Household member	0 No	0 No	0 Did not receive Private treatment	0 No	0 No	4 Informal drug selling places	0 No	0 No	1 Yes	1 Air/coughing	1 Drug resistance
2014-12-01	43	1 - Man	4 Mayangone	5 Private employee	6 Graduate	0 Bamar	1 Buddhism	1 Single never married	2 informal	2 Both electricity and water source	200001 -300000	0	3 Past smoker	2 no	2 no	2 no	1 Yes	1 NTP	0	0	0 Did not miss	0	1 Never	0 Treated but did not miss	0 No support	0 No	0 No	0 Did not receive Private treatment	0 No	0 No	1 Private clinic/hospital	1 Yes	0 No	1 Yes	1 Air/coughing	1 Drug resistance
2014-12-01	54	0 - women	4 Mayangone	5 Private employee	3 Primary school completed	0 Bamar	1 Buddhism	2 Married/Cohabiting	1 Permanent	3 Electricity only	100001 - 150000	0	1 Never	3 Not recorded	3 Not recorded	3 Not recorded	1 Yes	3 Sun clinic	0	0	0 Did not miss	0	1 Never	0 Treated but did not miss	2 non household family member	1 Yes	1 Yes	2 Sun clinic	0 No	1 Yes	3 Pharmacy (formal, like those run by doctors)	0 No	0 No	1 Yes	1 Air/coughing	2 Symptoms get worse
2014-12-01	55	0 - women	4 Mayangone	1 Dependent	1 None	2 Ethnic minority	1 Buddhism	2 Married/Cohabiting	1 Permanent	2 Both electricity and water source	300000 - 3000000	0	1 Never	3 Not recorded	2 no	2 no	0 No	3 Sun clinic	0	0	0 Did not miss	0	1 Never	0 Treated but did not miss	1 Household member	1 Yes	1 Yes	2 Sun clinic	0 No	1 Yes	3 Pharmacy (formal, like those run by doctors)	0 No	0 No	1 Yes	0 Not aware of airborne spread	2 Symptoms get worse
2014-12-01	35	1 - Man	4 Mayangone	3 Self employed	4 Middle school completed	0 Bamar	1 Buddhism	1 Single never married	1 Permanent	2 Both electricity and water source	200001 -300000	1	2 Current	3 Not recorded	2 no	2 no	1 Yes	1 NTP	0	0	0 Did not miss	0	1 Never	0 Treated but did not miss	1 Household member	0 No	0 No	0 Did not receive Private treatment	0 No	0 No	1 Private clinic/hospital	1 Yes	0 No	1 Yes	1 Air/coughing	2 Symptoms get worse
2015-01-01	28	0 - women	4 Mayangone	4 Government employee	1 None	2 Ethnic minority	1 Buddhism	1 Single never married	2 informal	2 Both electricity and water source	300000 - 3000000	0	1 Never	3 Not recorded	2 no	2 no	1 Yes	1 NTP	0	0	0 Did not miss		1 Never	0 Treated but did not miss	5 other	0 No	0 No	0 Did not receive Private treatment	0 No	0 No	1 Private clinic/hospital	1 Yes	0 No	1 Yes	1 Air/coughing	0 Nothing
2015-01-01	41	1 - Man	4 Mayangone	5 Private employee	4 Middle school completed	0 Bamar	1 Buddhism	3 Divorced / Separated / Widowed	1 Permanent	2 Both electricity and water source	300000 - 3000000	1	3 Past smoker	2 no	2 no	2 no	1 Yes	1 NTP	0	0	0 Did not miss	0	1 Never	0 Treated but did not miss	0 No support	0 No	0 No	0 Did not receive Private treatment	0 No	0 No	1 Private clinic/hospital	1 Yes	0 No	1 Yes	1 Air/coughing	2 Symptoms get worse
2015-02-01	53	1 - Man	4 Mayangone	3 Self employed	4 Middle school completed	2 Ethnic minority	1 Buddhism	2 Married/Cohabiting	1 Permanent	2 Both electricity and water source	150001 -200000	1	3 Past smoker	2 no	1 Yes	2 no	1 Yes	1 NTP	0	0	0 Did not miss	0	1 Never	0 Treated but did not miss	0 No support	0 No	0 No	0 Did not receive Private treatment	0 No	0 No	1 Private clinic/hospital	1 Yes	0 No	1 Yes	1 Air/coughing	2 Symptoms get worse
2015-02-01	40	0 - women	4 Mayangone	1 Dependent	4 Middle school completed	0 Bamar	1 Buddhism	2 Married/Cohabiting	1 Permanent	2 Both electricity and water source	300000 - 3000000	0	1 Never	2 no	2 no	2 no	1 Yes	1 NTP	0	0	0 Did not miss	0	1 Never	0 Treated but did not miss	1 Household member	0 No	0 No	0 Did not receive Private treatment	0 No	0 No	1 Private clinic/hospital	0 No	0 No	0 No	1 Air/coughing	1 Drug resistance
2015-02-01	86	0 - women	4 Mayangone	1 Dependent	2 Less than primary completed	0 Bamar	1 Buddhism	3 Divorced / Separated / Widowed	1 Permanent	2 Both electricity and water source	300000 - 3000000	0	1 Never	3 Not recorded	2 no	2 no	0 No	5 Private hospital	0	0	0 Did not miss	1	2 Less than once a week	3 side effects	1 Household member	1 Yes	1 Yes	4 Private Hospital	0 No	1 Yes	1 Private clinic/hospital	1 Yes	0 No	1 Yes	0 Not aware of airborne spread	0 Nothing
2015-02-01	56	1 - Man	4 Mayangone	4 Government employee	3 Primary school completed	0 Bamar	1 Buddhism	2 Married/Cohabiting	1 Permanent	2 Both electricity and water source	200001 -300000	1	2 Current	3 Not recorded	2 no	2 no	0 No	3 Sun clinic	0	0	0 Did not miss	0	1 Never	0 Treated but did not miss	0 No support	1 Yes	1 Yes	2 Sun clinic	0 No	1 Yes	1 Private clinic/hospital	0 No	0 No	0 No	1 Air/coughing	1 Drug resistance
2015-02-01	69	0 - women	4 Mayangone	1 Dependent	3 Primary school completed	2 Ethnic minority	3 Islam	3 Divorced / Separated / Widowed	1 Permanent	2 Both electricity and water source	200001 -300000	0	1 Never	3 Not recorded	1 Yes	2 no	1 Yes	1 NTP	0	1	1 Missed once or more	1	2 Less than once a week	1 Forgot	1 Household member	0 No	0 No	0 Did not receive Private treatment	0 No	0 No	1 Private clinic/hospital	1 Yes	0 No	1 Yes	0 Not aware of airborne spread	0 Nothing
2015-02-01	42	0 - women	4 Mayangone	3 Self employed	3 Primary school completed	0 Bamar	1 Buddhism	2 Married/Cohabiting	1 Permanent	2 Both electricity and water source	150001 -200000	0	1 Never	3 Not recorded	2 no	2 no	1 Yes	1 NTP	0	0	0 Did not miss	0	1 Never	0 Treated but did not miss	1 Household member	0 No	0 No	0 Did not receive Private treatment	0 No	0 No	1 Private clinic/hospital	1 Yes	0 No	1 Yes	1 Air/coughing	2 Symptoms get worse
2015-03-01	51	1 - Man	4 Mayangone	2 Daily wages	3 Primary school completed	0 Bamar	1 Buddhism	2 Married/Cohabiting	1 Permanent	2 Both electricity and water source	200001 -300000	1	3 Past smoker	3 Not recorded	2 no	2 no	1 Yes	1 NTP	0	0	0 Did not miss	0	1 Never	0 Treated but did not miss	1 Household member	0 No	0 No	0 Did not receive Private treatment	0 No	0 No	3 Pharmacy (formal, like those run by doctors)	1 Yes	0 No	1 Yes	1 Air/coughing	1 Drug resistance
2015-03-01	43	1 - Man	4 Mayangone	3 Self employed	3 Primary school completed	0 Bamar	1 Buddhism	2 Married/Cohabiting	1 Permanent	2 Both electricity and water source	100001 - 150000	1	1 Never	2 no	2 no	2 no	1 Yes	1 NTP	0	0	0 Did not miss	0	1 Never	0 Treated but did not miss	1 Household member	0 No	0 No	0 Did not receive Private treatment	0 No	0 No	3 Pharmacy (formal, like those run by doctors)	0 No	0 No	1 Yes	0 Not aware of airborne spread	0 Nothing
2015-03-01	27	1 - Man	4 Mayangone	3 Self employed	3 Primary school completed	0 Bamar	1 Buddhism	3 Divorced / Separated / Widowed	1 Permanent	3 Electricity only	300000 - 3000000	1	3 Past smoker	2 no	2 no	2 no	0 No	3 Sun clinic	0	0	0 Did not miss	0	1 Never	0 Treated but did not miss	1 Household member	1 Yes	1 Yes	2 Sun clinic	0 No	1 Yes	1 Private clinic/hospital	1 Yes	0 No	1 Yes	1 Air/coughing	2 Symptoms get worse
2015-03-01	21	0 - women	4 Mayangone	5 Private employee	2 Less than primary completed	0 Bamar	1 Buddhism	1 Single never married	2 informal	3 Electricity only	150001 -200000	0	1 Never	2 no	2 no	2 no	0 No	3 Sun clinic	0	0	0 Did not miss	0	1 Never	0 Treated but did not miss	0 No support	1 Yes	1 Yes	2 Sun clinic	0 No	1 Yes	3 Pharmacy (formal, like those run by doctors)	0 No	0 No	0 No	2 Air/coughing plus other(s)	2 Symptoms get worse
2015-03-01	58	0 - women	4 Mayangone	1 Dependent	3 Primary school completed	0 Bamar	1 Buddhism	2 Married/Cohabiting	1 Permanent	2 Both electricity and water source	200001 -300000	0	1 Never	3 Not recorded	1 Yes	2 no	1 Yes	1 NTP	0	0	0 Did not miss	0	1 Never	0 Treated but did not miss	1 Household member	0 No	0 No	0 Did not receive Private treatment	0 No	0 No	1 Private clinic/hospital	1 Yes	0 No	1 Yes	1 Air/coughing	2 Symptoms get worse
2015-03-01	48	1 - Man	4 Mayangone	3 Self employed	3 Primary school completed	0 Bamar	1 Buddhism	3 Divorced / Separated / Widowed	1 Permanent	1 None	100001 - 150000	1	1 Never	2 no	2 no	2 no	1 Yes	1 NTP	0	0	0 Did not miss	0	1 Never	0 Treated but did not miss	2 non household family member	0 No	0 No	0 Did not receive Private treatment	0 No	0 No	3 Pharmacy (formal, like those run by doctors)	0 No	0 No	0 No	1 Air/coughing	1 Drug resistance
2014-09-01	53	0 - women	5 Mingaladon	3 Self employed	3 Primary school completed	0 Bamar	1 Buddhism	2 Married/Cohabiting	2 informal	2 Both electricity and water source	0 - 100000	0	1 Never	2 no	1 Yes	2 no	1 Yes	1 NTP	0	0	0 Did not miss	0	1 Never	0 Treated but did not miss	1 Household member	0 No	0 No	0 Did not receive Private treatment	0 No	0 No	1 Private clinic/hospital	1 Yes	0 No	1 Yes	2 Air/coughing plus other(s)	1 Drug resistance
2014-09-01	28	0 - women	5 Mingaladon	1 Dependent	4 Middle school completed	0 Bamar	1 Buddhism	2 Married/Cohabiting	2 informal	2 Both electricity and water source	150001 -200000	0	1 Never	2 no	2 no	2 no	0 No	3 Sun clinic	0	0	0 Did not miss	0	1 Never	0 Treated but did not miss	0 No support	1 Yes	1 Yes	2 Sun clinic	0 No	1 Yes	1 Private clinic/hospital	1 Yes	0 No	1 Yes	2 Air/coughing plus other(s)	2 Symptoms get worse
2014-10-01	38	0 - women	5 Mingaladon	6 Unemployed	4 Middle school completed	0 Bamar	1 Buddhism	2 Married/Cohabiting	2 informal	2 Both electricity and water source	100001 - 150000	0	1 Never	2 no	2 no	2 no	1 Yes	1 NTP	0	0	0 Did not miss	0	1 Never	0 Treated but did not miss	0 No support	1 Yes	0 No	3 Private GP	0 No	0 No	1 Private clinic/hospital	1 Yes	0 No	1 Yes	2 Air/coughing plus other(s)	1 Drug resistance
2014-10-01	41	1 - Man	5 Mingaladon	3 Self employed	3 Primary school completed	0 Bamar	1 Buddhism	2 Married/Cohabiting	1 Permanent	2 Both electricity and water source	300000 - 3000000	2	2 Current	2 no	2 no	2 no	1 Yes	1 NTP	0	0	0 Did not miss	0	1 Never	0 Treated but did not miss	1 Household member	0 No	0 No	0 Did not receive Private treatment	0 No	0 No	1 Private clinic/hospital	1 Yes	0 No	1 Yes	1 Air/coughing	2 Symptoms get worse
2014-10-01	26	1 - Man	5 Mingaladon	5 Private employee	4 Middle school completed	0 Bamar	1 Buddhism	2 Married/Cohabiting	1 Permanent	2 Both electricity and water source	300000 - 3000000	0	1 Never	2 no	2 no	2 no	1 Yes	1 NTP	0	0	0 Did not miss	0	1 Never	0 Treated but did not miss	1 Household member	0 No	0 No	0 Did not receive Private treatment	0 No	0 No	1 Private clinic/hospital	1 Yes	0 No	1 Yes	2 Air/coughing plus other(s)	1 Drug resistance
2014-10-01	24	0 - women	5 Mingaladon	3 Self employed	6 Graduate	0 Bamar	1 Buddhism	1 Single never married	1 Permanent	2 Both electricity and water source	100001 - 150000	0	1 Never	2 no	2 no	2 no	1 Yes	1 NTP	0	0	0 Did not miss	0	1 Never	0 Treated but did not miss	1 Household member	0 No	0 No	0 Did not receive Private treatment	0 No	0 No	1 Private clinic/hospital	0 No	0 No	0 No	0 Not aware of airborne spread	1 Drug resistance
2014-11-01	47	1 - Man	5 Mingaladon	4 Government employee	3 Primary school completed	0 Bamar	1 Buddhism	2 Married/Cohabiting	1 Permanent	3 Electricity only	100001 - 150000	1	1 Never	2 no	2 no	2 no	1 Yes	1 NTP	0	0	0 Did not miss	0	1 Never	0 Treated but did not miss	0 No support	0 No	0 No	0 Did not receive Private treatment	0 No	0 No	3 Pharmacy (formal, like those run by doctors)	1 Yes	0 No	1 Yes	0 Not aware of airborne spread	2 Symptoms get worse
2014-11-01	19	1 - Man	5 Mingaladon	6 Unemployed	4 Middle school completed	0 Bamar	1 Buddhism	1 Single never married	2 informal	2 Both electricity and water source	100001 - 150000	0	3 Past smoker	2 no	2 no	2 no	1 Yes	1 NTP	0	0	0 Did not miss	0	1 Never	0 Treated but did not miss	1 Household member	0 No	0 No	0 Did not receive Private treatment	0 No	0 No	1 Private clinic/hospital	0 No	0 No	1 Yes	0 Not aware of airborne spread	1 Drug resistance
2014-12-01	64	1 - Man	5 Mingaladon	5 Private employee	3 Primary school completed	0 Bamar	1 Buddhism	2 Married/Cohabiting	2 informal	3 Electricity only	150001 -200000	2	3 Past smoker	2 no	2 no	2 no	1 Yes	1 NTP	0	0	0 Did not miss	0	1 Never	0 Treated but did not miss	0 No support	0 No	0 No	0 Did not receive Private treatment	0 No	0 No	3 Pharmacy (formal, like those run by doctors)	1 Yes	0 No	1 Yes	2 Air/coughing plus other(s)	1 Drug resistance
2014-12-01	46	1 - Man	5 Mingaladon	3 Self employed	3 Primary school completed	0 Bamar	1 Buddhism	2 Married/Cohabiting	1 Permanent	2 Both electricity and water source	100001 - 150000	1	3 Past smoker	2 no	2 no	2 no	1 Yes	1 NTP	0	0	0 Did not miss	0	1 Never	0 Treated but did not miss	0 No support	0 No	0 No	0 Did not receive Private treatment	0 No	0 No	3 Pharmacy (formal, like those run by doctors)	1 Yes	1 Yes	1 Yes	1 Air/coughing	1 Drug resistance
2014-12-01	49	1 - Man	5 Mingaladon	3 Self employed	3 Primary school completed	0 Bamar	1 Buddhism	2 Married/Cohabiting	2 informal	2 Both electricity and water source	150001 -200000	1	3 Past smoker	2 no	2 no	2 no	1 Yes	1 NTP	0	0	0 Did not miss	0	1 Never	0 Treated but did not miss	1 Household member	0 No	0 No	0 Did not receive Private treatment	0 No	0 No	5 Informalcare / traditional healer	0 No	0 No	1 Yes	1 Air/coughing	1 Drug resistance
2014-12-01	24	1 - Man	5 Mingaladon	1 Dependent	4 Middle school completed	0 Bamar	1 Buddhism	2 Married/Cohabiting	2 informal	2 Both electricity and water source	300000 - 3000000	2	3 Past smoker	2 no	2 no	2 no	1 Yes	1 NTP	0	4	1 Missed once or more	28	3 More than once a wee	2 ran out of drugs or forgot to pick up	0 No support	0 No	0 No	0 Did not receive Private treatment	0 No	0 No	4 Informal drug selling places	0 No	0 No	1 Yes	1 Air/coughing	0 Nothing
2014-12-01	40	1 - Man	5 Mingaladon	6 Unemployed	2 Less than primary completed	0 Bamar	1 Buddhism	2 Married/Cohabiting	1 Permanent	2 Both electricity and water source	100001 - 150000	1	3 Past smoker	1 Yes	3 Not recorded	3 Not recorded	1 Yes	1 NTP	0	0	0 Did not miss	0	1 Never	0 Treated but did not miss	1 Household member	0 No	0 No	0 Did not receive Private treatment	0 No	0 No	1 Private clinic/hospital	0 No	0 No	0 No	0 Not aware of airborne spread	2 Symptoms get worse
2014-12-01	37	0 - women	5 Mingaladon	5 Private employee	3 Primary school completed	0 Bamar	1 Buddhism	2 Married/Cohabiting	1 Permanent	4 Water only	200001 -300000	0	1 Never	2 no	2 no	2 no	1 Yes	1 NTP	0	0	0 Did not miss	0	1 Never	0 Treated but did not miss	2 non household family member	0 No	0 No	0 Did not receive Private treatment	0 No	0 No	1 Private clinic/hospital	0 No	0 No	0 No	1 Air/coughing	2 Symptoms get worse
2014-12-01	27	1 - Man	5 Mingaladon	5 Private employee	3 Primary school completed	0 Bamar	1 Buddhism	1 Single never married	1 Permanent	2 Both electricity and water source	100001 - 150000	0	3 Past smoker	2 no	2 no	2 no	1 Yes	1 NTP	0	0	0 Did not miss	0	1 Never	0 Treated but did not miss	1 Household member	0 No	0 No	0 Did not receive Private treatment	0 No	0 No	3 Pharmacy (formal, like those run by doctors)	1 Yes	0 No	1 Yes	2 Air/coughing plus other(s)	2 Symptoms get worse
2015-01-01	58	1 - Man	5 Mingaladon	3 Self employed	5 High school completed	0 Bamar	1 Buddhism	2 Married/Cohabiting	1 Permanent	2 Both electricity and water source	150001 -200000	0	1 Never	2 no	3 Not recorded	3 Not recorded	1 Yes	1 NTP	0	0	0 Did not miss	0	1 Never	0 Treated but did not miss	2 non household family member	0 No	1 Yes	5 Pharmacy	0 No	1 Yes	3 Pharmacy (formal, like those run by doctors)	1 Yes	0 No	1 Yes	0 Not aware of airborne spread	1 Drug resistance
2015-01-01	30	1 - Man	5 Mingaladon	5 Private employee	3 Primary school completed	0 Bamar	1 Buddhism	1 Single never married	1 Permanent	2 Both electricity and water source	150001 -200000	2	3 Past smoker	2 no	3 Not recorded	3 Not recorded	1 Yes	1 NTP	0		0 Did not miss	0	1 Never	0 Treated but did not miss	1 Household member	0 No	0 No	0 Did not receive Private treatment	0 No	0 No	7 Nobody	0 No	0 No	0 No	1 Air/coughing	2 Symptoms get worse
2015-01-01	51	0 - women	5 Mingaladon	1 Dependent	2 Less than primary completed	0 Bamar	1 Buddhism	2 Married/Cohabiting	1 Permanent	3 Electricity only	100001 - 150000	0	1 Never	2 no	2 no	2 no	1 Yes	1 NTP	0	0	0 Did not miss	0	1 Never	0 Treated but did not miss	1 Household member	0 No	0 No	0 Did not receive Private treatment	0 No	0 No	4 Informal drug selling places	1 Yes	1 Yes	1 Yes	0 Not aware of airborne spread	0 Nothing
2015-01-01	26	1 - Man	5 Mingaladon	6 Unemployed	4 Middle school completed	0 Bamar	1 Buddhism	2 Married/Cohabiting	1 Permanent	4 Water only	100001 - 150000	1	3 Past smoker	2 no	2 no	2 no	1 Yes	1 NTP	0	0	0 Did not miss	0	1 Never	0 Treated but did not miss	1 Household member	0 No	0 No	0 Did not receive Private treatment	0 No	0 No	1 Private clinic/hospital	1 Yes	0 No	1 Yes	0 Not aware of airborne spread	2 Symptoms get worse
2015-01-01	37	1 - Man	5 Mingaladon	3 Self employed	4 Middle school completed	0 Bamar	1 Buddhism	2 Married/Cohabiting	2 informal	2 Both electricity and water source	150001 -200000	1	3 Past smoker	2 no	3 Not recorded	3 Not recorded	1 Yes	1 NTP	0	0	0 Did not miss	0	1 Never	0 Treated but did not miss	1 Household member	0 No	0 No	0 Did not receive Private treatment	0 No	0 No	1 Private clinic/hospital	1 Yes	0 No	1 Yes	1 Air/coughing	2 Symptoms get worse
2015-01-01	39	1 - Man	5 Mingaladon	5 Private employee	4 Middle school completed	0 Bamar	1 Buddhism	2 Married/Cohabiting	1 Permanent	2 Both electricity and water source	0 - 100000	1	3 Past smoker	2 no	2 no	2 no	1 Yes	1 NTP	0	0	0 Did not miss	0	1 Never	0 Treated but did not miss	1 Household member	0 No	0 No	0 Did not receive Private treatment	0 No	0 No	1 Private clinic/hospital	1 Yes	0 No	1 Yes	0 Not aware of airborne spread	1 Drug resistance
2015-01-01	19	1 - Man	5 Mingaladon	3 Self employed	4 Middle school completed	0 Bamar	1 Buddhism	1 Single never married	1 Permanent	1 None	100001 - 150000	1	3 Past smoker	2 no	2 no	2 no	1 Yes	1 NTP	0	0	0 Did not miss	0	1 Never	0 Treated but did not miss	1 Household member	0 No	0 No	0 Did not receive Private treatment	0 No	0 No	4 Informal drug selling places	0 No	0 No	1 Yes	0 Not aware of airborne spread	2 Symptoms get worse
2015-01-01	28	1 - Man	5 Mingaladon	2 Daily wages	4 Middle school completed	0 Bamar	1 Buddhism	1 Single never married	2 informal	2 Both electricity and water source	150001 -200000	1	2 Current	2 no	2 no	2 no	1 Yes	1 NTP	0	0	0 Did not miss	0	1 Never	0 Treated but did not miss	1 Household member	0 No	0 No	0 Did not receive Private treatment	0 No	0 No	4 Informal drug selling places	1 Yes	0 No	1 Yes	1 Air/coughing	2 Symptoms get worse
2015-01-01	62	1 - Man	5 Mingaladon	1 Dependent	3 Primary school completed	2 Ethnic minority	1 Buddhism	2 Married/Cohabiting	1 Permanent	2 Both electricity and water source	0 - 100000	0	1 Never	2 no	3 Not recorded	3 Not recorded	1 Yes	1 NTP	0	0	0 Did not miss	0	1 Never	0 Treated but did not miss	1 Household member	0 No	0 No	0 Did not receive Private treatment	0 No	0 No	1 Private clinic/hospital	1 Yes	0 No	1 Yes	0 Not aware of airborne spread	2 Symptoms get worse
2015-01-01	46	1 - Man	5 Mingaladon	3 Self employed	4 Middle school completed	0 Bamar	1 Buddhism	2 Married/Cohabiting	1 Permanent	2 Both electricity and water source	300000 - 3000000	0	3 Past smoker	2 no	3 Not recorded	3 Not recorded	1 Yes	1 NTP	0	0	0 Did not miss	0	1 Never	0 Treated but did not miss	1 Household member	1 Yes	0 No	4 Private Hospital	0 No	0 No	1 Private clinic/hospital	1 Yes	0 No	1 Yes	2 Air/coughing plus other(s)	1 Drug resistance
2015-02-01	35	1 - Man	5 Mingaladon	5 Private employee	5 High school completed	0 Bamar	1 Buddhism	1 Single never married	2 informal	2 Both electricity and water source	200001 -300000	2	1 Never	2 no	3 Not recorded	3 Not recorded	0 No	3 Sun clinic	0	0	0 Did not miss	0	1 Never	0 Treated but did not miss	0 No support	1 Yes	1 Yes	2 Sun clinic	0 No	1 Yes	3 Pharmacy (formal, like those run by doctors)	1 Yes	0 No	1 Yes	2 Air/coughing plus other(s)	2 Symptoms get worse
2015-02-01	25	1 - Man	5 Mingaladon	3 Self employed	5 High school completed	0 Bamar	1 Buddhism	2 Married/Cohabiting	2 informal	2 Both electricity and water source	150001 -200000	1	3 Past smoker	2 no	2 no	2 no	1 Yes	1 NTP	0	0	0 Did not miss	0	1 Never	0 Treated but did not miss	1 Household member	0 No	0 No	0 Did not receive Private treatment	0 No	0 No	3 Pharmacy (formal, like those run by doctors)	1 Yes	0 No	1 Yes	1 Air/coughing	2 Symptoms get worse
2015-02-01	30	1 - Man	5 Mingaladon	2 Daily wages	4 Middle school completed	0 Bamar	1 Buddhism	1 Single never married	1 Permanent	2 Both electricity and water source	300000 - 3000000	1	3 Past smoker	2 no	3 Not recorded	3 Not recorded	1 Yes	1 NTP	0	0	0 Did not miss	0	1 Never	0 Treated but did not miss	1 Household member	0 No	0 No	0 Did not receive Private treatment	0 No	0 No	3 Pharmacy (formal, like those run by doctors)	0 No	1 Yes	1 Yes	2 Air/coughing plus other(s)	2 Symptoms get worse
2015-02-01	26	0 - women	5 Mingaladon	1 Dependent	5 High school completed	0 Bamar	1 Buddhism	2 Married/Cohabiting	2 informal	2 Both electricity and water source	150001 -200000	0	1 Never	2 no	2 no	2 no	0 No	1 NTP	0	0	0 Did not miss	0	1 Never	0 Treated but did not miss	1 Household member	0 No	0 No	0 Did not receive Private treatment	0 No	0 No	1 Private clinic/hospital	1 Yes	0 No	1 Yes	1 Air/coughing	2 Symptoms get worse
2015-02-01	40	1 - Man	5 Mingaladon	5 Private employee	2 Less than primary completed	0 Bamar	1 Buddhism	2 Married/Cohabiting	2 informal	3 Electricity only	0 - 100000	1	3 Past smoker	2 no	2 no	2 no	1 Yes	1 NTP	0	0	0 Did not miss	0	1 Never	0 Treated but did not miss	1 Household member	1 Yes	1 Yes	3 Private GP	0 No	1 Yes	1 Private clinic/hospital	0 No	0 No	0 No	0 Not aware of airborne spread	2 Symptoms get worse
2015-02-01	59	1 - Man	5 Mingaladon	1 Dependent	3 Primary school completed	0 Bamar	1 Buddhism	2 Married/Cohabiting	1 Permanent	2 Both electricity and water source	150001 -200000	1	3 Past smoker	3 Not recorded	1 Yes	3 Not recorded	1 Yes	1 NTP	0		0 Did not miss	0	1 Never	0 Treated but did not miss	1 Household member	0 No	0 No	0 Did not receive Private treatment	0 No	0 No	1 Private clinic/hospital	1 Yes	0 No	1 Yes	0 Not aware of airborne spread	0 Nothing
2015-03-01	27	1 - Man	5 Mingaladon	2 Daily wages	5 High school completed	0 Bamar	1 Buddhism	2 Married/Cohabiting	2 informal	2 Both electricity and water source	100001 - 150000	1	3 Past smoker	2 no	2 no	2 no	1 Yes	1 NTP	0	0	0 Did not miss	0	1 Never	0 Treated but did not miss	0 No support	0 No	0 No	0 Did not receive Private treatment	0 No	0 No	3 Pharmacy (formal, like those run by doctors)	1 Yes	0 No	1 Yes	0 Not aware of airborne spread	2 Symptoms get worse
2015-03-01	29	0 - women	5 Mingaladon	1 Dependent	6 Graduate	1 Mixed	1 Buddhism	2 Married/Cohabiting	1 Permanent	2 Both electricity and water source	150001 -200000	0	1 Never	2 no	2 no	2 no	1 Yes	1 NTP	0	0	0 Did not miss	0	1 Never	0 Treated but did not miss	1 Household member	0 No	0 No	0 Did not receive Private treatment	0 No	0 No	7 Nobody	0 No	0 No	0 No	1 Air/coughing	1 Drug resistance
2015-03-01	39	1 - Man	5 Mingaladon	5 Private employee	5 High school completed	0 Bamar	1 Buddhism	2 Married/Cohabiting	2 informal	2 Both electricity and water source	100001 - 150000	1	3 Past smoker	2 no	2 no	2 no	1 Yes	1 NTP	0	0	0 Did not miss	0	1 Never	0 Treated but did not miss	1 Household member	0 No	0 No	0 Did not receive Private treatment	0 No	0 No	3 Pharmacy (formal, like those run by doctors)	1 Yes	0 No	1 Yes	0 Not aware of airborne spread	2 Symptoms get worse
2015-03-01	36	0 - women	5 Mingaladon	1 Dependent	4 Middle school completed	0 Bamar	1 Buddhism	1 Single never married	2 informal	2 Both electricity and water source	150001 -200000	0	1 Never	2 no	2 no	2 no	1 Yes	1 NTP	0	0	0 Did not miss	0	1 Never	0 Treated but did not miss	1 Household member	0 No	0 No	0 Did not receive Private treatment	0 No	0 No	3 Pharmacy (formal, like those run by doctors)	0 No	0 No	1 Yes	2 Air/coughing plus other(s)	1 Drug resistance
2015-03-01	62	1 - Man	5 Mingaladon	5 Private employee	4 Middle school completed	0 Bamar	1 Buddhism	2 Married/Cohabiting	1 Permanent	2 Both electricity and water source	100001 - 150000	1	3 Past smoker	2 no	2 no	2 no	1 Yes	1 NTP	0	0	0 Did not miss	0	1 Never	0 Treated but did not miss	5 other	1 Yes	1 Yes	3 Private GP	0 No	1 Yes	3 Pharmacy (formal, like those run by doctors)	1 Yes	0 No	1 Yes	2 Air/coughing plus other(s)	2 Symptoms get worse
2015-03-01	54	1 - Man	5 Mingaladon	1 Dependent	4 Middle school completed	0 Bamar	1 Buddhism	2 Married/Cohabiting	1 Permanent	2 Both electricity and water source	150001 -200000	1	3 Past smoker	2 no	2 no	2 no	1 Yes	1 NTP	0	0	0 Did not miss	0	1 Never	0 Treated but did not miss	1 Household member	1 Yes	0 No	3 Private GP	0 No	0 No	3 Pharmacy (formal, like those run by doctors)	1 Yes	0 No	1 Yes	2 Air/coughing plus other(s)	1 Drug resistance
2014-09-01	43	1 - Man	6 North Dagon	3 Self employed	4 Middle school completed	0 Bamar	1 Buddhism	3 Divorced / Separated / Widowed	1 Permanent	2 Both electricity and water source	100001 - 150000	1	1 Never	2 no	3 Not recorded	3 Not recorded	1 Yes	1 NTP			0 Did not miss	0	1 Never	0 Treated but did not miss	1 Household member	0 No	0 No	0 Did not receive Private treatment	0 No	0 No	3 Pharmacy (formal, like those run by doctors)	0 No	0 No	0 No	1 Air/coughing	2 Symptoms get worse
2014-09-01	40	0 - women	6 North Dagon	4 Government employee	3 Primary school completed	0 Bamar	1 Buddhism	2 Married/Cohabiting	2 informal	2 Both electricity and water source	300000 - 3000000	0	1 Never	2 no	3 Not recorded	3 Not recorded	1 Yes	1 NTP	0		0 Did not miss	0	1 Never	0 Treated but did not miss	1 Household member	0 No	0 No	0 Did not receive Private treatment	0 No	0 No	2 Public clinic/hospital	1 Yes	0 No	0 No	1 Air/coughing	2 Symptoms get worse
2014-09-01	43	1 - Man	6 North Dagon	6 Unemployed	4 Middle school completed	0 Bamar	1 Buddhism	2 Married/Cohabiting	2 informal	2 Both electricity and water source	100001 - 150000	0	3 Past smoker	2 no	3 Not recorded	3 Not recorded	1 Yes	1 NTP	0	0	0 Did not miss	0	1 Never	0 Treated but did not miss	1 Household member	0 No	0 No	0 Did not receive Private treatment	0 No	0 No	3 Pharmacy (formal, like those run by doctors)	1 Yes	0 No	1 Yes	2 Air/coughing plus other(s)	2 Symptoms get worse
2014-09-01	32	1 - Man	6 North Dagon	3 Self employed	3 Primary school completed	0 Bamar	1 Buddhism	2 Married/Cohabiting	1 Permanent	2 Both electricity and water source	300000 - 3000000	0	1 Never	2 no	3 Not recorded	3 Not recorded	1 Yes	1 NTP	0		0 Did not miss	0	1 Never	0 Treated but did not miss	1 Household member	0 No	0 No	0 Did not receive Private treatment	0 No	0 No	1 Private clinic/hospital	1 Yes	0 No	1 Yes	2 Air/coughing plus other(s)	2 Symptoms get worse
2014-10-01	34	1 - Man	6 North Dagon	2 Daily wages	1 None	2 Ethnic minority	1 Buddhism	2 Married/Cohabiting	2 informal	4 Water only	0 - 100000	2	2 Current	2 no	2 no	1 Yes	1 Yes	1 NTP	0	0	0 Did not miss	0	1 Never	0 Treated but did not miss	1 Household member	0 No	0 No	0 Did not receive Private treatment	0 No	0 No	1 Private clinic/hospital	1 Yes	0 No	1 Yes	2 Air/coughing plus other(s)	1 Drug resistance
2014-10-01	45	0 - women	6 North Dagon	3 Self employed	4 Middle school completed	0 Bamar	1 Buddhism	2 Married/Cohabiting	2 informal	2 Both electricity and water source	150001 -200000	0	1 Never	2 no	2 no	2 no	0 No	2 MMA-PPM clinic	0	0	0 Did not miss	0	1 Never	0 Treated but did not miss	1 Household member	1 Yes	1 Yes	1 MMA	0 No	1 Yes	1 Private clinic/hospital	0 No	0 No	1 Yes	1 Air/coughing	1 Drug resistance
2014-11-01	31	1 - Man	6 North Dagon	5 Private employee	5 High school completed	0 Bamar	1 Buddhism	1 Single never married	2 informal	2 Both electricity and water source	300000 - 3000000	1	3 Past smoker	2 no	2 no	2 no	1 Yes	1 NTP	0	0	0 Did not miss	0	1 Never	0 Treated but did not miss	1 Household member	0 No	0 No	0 Did not receive Private treatment	0 No	0 No	2 Public clinic/hospital	0 No	0 No	1 Yes	1 Air/coughing	2 Symptoms get worse
2014-11-01	36	1 - Man	6 North Dagon	3 Self employed	4 Middle school completed	0 Bamar	1 Buddhism	2 Married/Cohabiting	1 Permanent	3 Electricity only		1	3 Past smoker	2 no	2 no	2 no	0 No	2 MMA-PPM clinic	0	0	0 Did not miss	0	1 Never	0 Treated but did not miss	1 Household member	1 Yes	1 Yes	1 MMA	0 No	1 Yes	2 Public clinic/hospital	1 Yes	1 Yes	1 Yes	0 Not aware of airborne spread	1 Drug resistance
2014-12-01	19	0 - women	6 North Dagon	6 Unemployed	4 Middle school completed	0 Bamar	1 Buddhism	1 Single never married	2 informal	2 Both electricity and water source	300000 - 3000000	0	1 Never	2 no	2 no	2 no	1 Yes	1 NTP	0	0	0 Did not miss	0	1 Never	0 Treated but did not miss	1 Household member	0 No	0 No	0 Did not receive Private treatment	0 No	0 No	1 Private clinic/hospital	1 Yes	0 No	1 Yes	1 Air/coughing	2 Symptoms get worse
2014-12-01	43	0 - women	6 North Dagon	3 Self employed	2 Less than primary completed	0 Bamar	1 Buddhism	2 Married/Cohabiting	2 informal	3 Electricity only	150001 -200000	0	1 Never	3 Not recorded	3 Not recorded	3 Not recorded	0 No	2 MMA-PPM clinic			0 Did not miss	0	1 Never	0 Treated but did not miss	0 No support	1 Yes	1 Yes	1 MMA	0 No	1 Yes	1 Private clinic/hospital	1 Yes	0 No	1 Yes	1 Air/coughing	2 Symptoms get worse
2014-12-01	29	0 - women	6 North Dagon	5 Private employee	6 Graduate	0 Bamar	1 Buddhism	1 Single never married	1 Permanent	2 Both electricity and water source	200001 -300000	0	1 Never	2 no	2 no	2 no	1 Yes	1 NTP	0	0	0 Did not miss	0	1 Never	0 Treated but did not miss	1 Household member	0 No	0 No	0 Did not receive Private treatment	0 No	0 No	7 Nobody	0 No	0 No	0 No	2 Air/coughing plus other(s)	2 Symptoms get worse
2014-12-01	45	1 - Man	6 North Dagon	6 Unemployed	3 Primary school completed	0 Bamar	1 Buddhism	1 Single never married	1 Permanent	2 Both electricity and water source	100001 - 150000	1	3 Past smoker	2 no	3 Not recorded	3 Not recorded	1 Yes	1 NTP	0	0	0 Did not miss	0	1 Never	0 Treated but did not miss	0 No support	0 No	0 No	0 Did not receive Private treatment	0 No	0 No	1 Private clinic/hospital	1 Yes	0 No	1 Yes	2 Air/coughing plus other(s)	2 Symptoms get worse
2015-01-01	22	0 - women	6 North Dagon	5 Private employee	4 Middle school completed	0 Bamar	1 Buddhism	1 Single never married	1 Permanent	2 Both electricity and water source	100001 - 150000	0	1 Never	2 no	2 no	2 no	1 Yes	1 NTP	0	0	0 Did not miss	0	1 Never	0 Treated but did not miss	0 No support	0 No	0 No	0 Did not receive Private treatment	0 No	0 No	1 Private clinic/hospital	1 Yes	0 No	1 Yes	1 Air/coughing	2 Symptoms get worse
2015-01-01	54	0 - women	6 North Dagon	4 Government employee	6 Graduate	0 Bamar	1 Buddhism	2 Married/Cohabiting	1 Permanent	2 Both electricity and water source	150001 -200000	0	1 Never	2 no	2 no	2 no	1 Yes	1 NTP	0	0	0 Did not miss	0	1 Never	0 Treated but did not miss	1 Household member	0 No	0 No	0 Did not receive Private treatment	0 No	0 No	1 Private clinic/hospital	1 Yes	0 No	1 Yes	1 Air/coughing	2 Symptoms get worse
2015-01-01	30	1 - Man	6 North Dagon	2 Daily wages	4 Middle school completed	0 Bamar	1 Buddhism	2 Married/Cohabiting	1 Permanent	3 Electricity only	150001 -200000	0	3 Past smoker	3 Not recorded	3 Not recorded	3 Not recorded	0 No	2 MMA-PPM clinic	0	0	0 Did not miss	0	1 Never	0 Treated but did not miss	1 Household member	1 Yes	1 Yes	1 MMA	0 No	1 Yes	7 Nobody	0 No	0 No	0 No	1 Air/coughing	1 Drug resistance
2015-01-01	50	0 - women	6 North Dagon	6 Unemployed	2 Less than primary completed	0 Bamar	1 Buddhism	1 Single never married	2 informal	3 Electricity only	0 - 100000	0	1 Never	2 no	2 no	3 Not recorded	0 No	3 Sun clinic	0	0	0 Did not miss	0	1 Never	0 Treated but did not miss	1 Household member	1 Yes	1 Yes	2 Sun clinic	0 No	1 Yes	1 Private clinic/hospital	1 Yes	0 No	1 Yes	1 Air/coughing	2 Symptoms get worse
2015-03-01	22	1 - Man	6 North Dagon	6 Unemployed	4 Middle school completed	0 Bamar	1 Buddhism	1 Single never married	1 Permanent	3 Electricity only	150001 -200000	0	2 Current	2 no	2 no	2 no	1 Yes	1 NTP	0	0	0 Did not miss	0	1 Never	0 Treated but did not miss	0 No support	0 No	0 No	0 Did not receive Private treatment	0 No	0 No	1 Private clinic/hospital	1 Yes	0 No	1 Yes	1 Air/coughing	2 Symptoms get worse
2015-03-01	42	1 - Man	6 North Dagon	6 Unemployed	4 Middle school completed	0 Bamar	1 Buddhism	1 Single never married	1 Permanent	2 Both electricity and water source	100001 - 150000	0	2 Current	2 no	2 no	2 no	1 Yes	1 NTP	0	0	0 Did not miss	0	1 Never	0 Treated but did not miss	0 No support	0 No	0 No	0 Did not receive Private treatment	0 No	0 No	7 Nobody	0 No	0 No	0 No	1 Air/coughing	2 Symptoms get worse
2014-09-01	35	0 - women	7 North Okkalapa	8 Other	3 Primary school completed	0 Bamar	1 Buddhism	3 Divorced / Separated / Widowed	1 Permanent	2 Both electricity and water source	0 - 100000	0	1 Never	3 Not recorded	2 no	2 no	1 Yes	3 Sun clinic	0	0	0 Did not miss	0	1 Never	0 Treated but did not miss	1 Household member	1 Yes	1 Yes	2 Sun clinic	0 No	1 Yes	3 Pharmacy (formal, like those run by doctors)	0 No	0 No	1 Yes	2 Air/coughing plus other(s)	2 Symptoms get worse
2014-09-01	34	1 - Man	7 North Okkalapa	2 Daily wages	2 Less than primary completed	0 Bamar	1 Buddhism	3 Divorced / Separated / Widowed	2 informal	3 Electricity only	0 - 100000	1	1 Never	3 Not recorded	2 no	2 no	0 No	3 Sun clinic	0	0	0 Did not miss	0	1 Never	0 Treated but did not miss	1 Household member	1 Yes	1 Yes	2 Sun clinic	0 No	1 Yes	3 Pharmacy (formal, like those run by doctors)	1 Yes	0 No	1 Yes	2 Air/coughing plus other(s)	2 Symptoms get worse
2014-09-01	43	0 - women	7 North Okkalapa	1 Dependent	2 Less than primary completed	0 Bamar	1 Buddhism	2 Married/Cohabiting	2 informal	2 Both electricity and water source	100001 - 150000	0	1 Never	2 no	2 no	2 no	1 Yes	1 NTP	0	0	0 Did not miss	0	1 Never	0 Treated but did not miss	1 Household member	0 No	0 No	0 Did not receive Private treatment	0 No	0 No	1 Private clinic/hospital	1 Yes	0 No	1 Yes	2 Air/coughing plus other(s)	2 Symptoms get worse
2014-09-01	33	1 - Man	7 North Okkalapa	2 Daily wages	1 None	0 Bamar	1 Buddhism	1 Single never married	2 informal	3 Electricity only	200001 -300000	2	2 Current	3 Not recorded	2 no	2 no	0 No	3 Sun clinic	0	0	0 Did not miss	0	1 Never	0 Treated but did not miss	1 Household member	1 Yes	1 Yes	2 Sun clinic	0 No	1 Yes	3 Pharmacy (formal, like those run by doctors)	1 Yes	0 No	1 Yes	2 Air/coughing plus other(s)	2 Symptoms get worse
2014-09-01	39	1 - Man	7 North Okkalapa	3 Self employed	4 Middle school completed	0 Bamar	1 Buddhism	3 Divorced / Separated / Widowed	1 Permanent	2 Both electricity and water source	200001 -300000	1	3 Past smoker	2 no	2 no	2 no	1 Yes	1 NTP	0	0	0 Did not miss	0	1 Never	0 Treated but did not miss	1 Household member	0 No	0 No	0 Did not receive Private treatment	0 No	0 No	1 Private clinic/hospital	1 Yes	0 No	1 Yes	2 Air/coughing plus other(s)	2 Symptoms get worse
2014-09-01	22	1 - Man	7 North Okkalapa	5 Private employee	4 Middle school completed	0 Bamar	1 Buddhism	1 Single never married	1 Permanent	1 None	100001 - 150000	2	3 Past smoker	3 Not recorded	2 no	2 no	0 No	3 Sun clinic	0	0	0 Did not miss	0	1 Never	0 Treated but did not miss	1 Household member	1 Yes	1 Yes	2 Sun clinic	0 No	1 Yes	3 Pharmacy (formal, like those run by doctors)	1 Yes	0 No	1 Yes	2 Air/coughing plus other(s)	1 Drug resistance
2014-09-01	68	0 - women	7 North Okkalapa	8 Other	2 Less than primary completed	0 Bamar	1 Buddhism	2 Married/Cohabiting	1 Permanent	2 Both electricity and water source	200001 -300000	2	1 Never	3 Not recorded	1 Yes	2 no	0 No	3 Sun clinic	0	0	0 Did not miss	0	1 Never	0 Treated but did not miss	1 Household member	1 Yes	1 Yes	2 Sun clinic	0 No	1 Yes	1 Private clinic/hospital	1 Yes	1 Yes	1 Yes	1 Air/coughing	2 Symptoms get worse
2014-09-01	36	1 - Man	7 North Okkalapa	6 Unemployed	2 Less than primary completed	0 Bamar	1 Buddhism	3 Divorced / Separated / Widowed	1 Permanent	3 Electricity only	0 - 100000	1	1 Never	3 Not recorded	2 no	2 no	0 No	3 Sun clinic	0	0	0 Did not miss	0	1 Never	0 Treated but did not miss	1 Household member	1 Yes	1 Yes	2 Sun clinic	0 No	1 Yes	3 Pharmacy (formal, like those run by doctors)	0 No	0 No	1 Yes	1 Air/coughing	2 Symptoms get worse
2014-09-01	31	0 - women	7 North Okkalapa	8 Other	4 Middle school completed	0 Bamar	1 Buddhism	2 Married/Cohabiting	2 informal	2 Both electricity and water source	0 - 100000	0	3 Past smoker	3 Not recorded	2 no	2 no	0 No	3 Sun clinic	0	0	0 Did not miss	0	1 Never	0 Treated but did not miss	1 Household member	1 Yes	1 Yes	2 Sun clinic	0 No	1 Yes	3 Pharmacy (formal, like those run by doctors)	1 Yes	0 No	1 Yes	1 Air/coughing	2 Symptoms get worse
2014-09-01	43	0 - women	7 North Okkalapa	6 Unemployed	6 Graduate	0 Bamar	1 Buddhism	2 Married/Cohabiting	2 informal	2 Both electricity and water source	300000 - 3000000	0	1 Never	2 no	2 no	2 no	1 Yes	1 NTP	0	0	0 Did not miss	0	1 Never	0 Treated but did not miss	0 No support	0 No	0 No	0 Did not receive Private treatment	0 No	0 No	3 Pharmacy (formal, like those run by doctors)	1 Yes	0 No	1 Yes	1 Air/coughing	2 Symptoms get worse
2014-09-01	38	1 - Man	7 North Okkalapa	6 Unemployed	3 Primary school completed	0 Bamar	1 Buddhism	1 Single never married	1 Permanent	2 Both electricity and water source	150001 -200000	1	3 Past smoker	2 no	2 no	2 no	1 Yes	1 NTP	0	0	0 Did not miss	0	1 Never	0 Treated but did not miss	1 Household member	0 No	0 No	0 Did not receive Private treatment	0 No	0 No	3 Pharmacy (formal, like those run by doctors)	0 No	0 No	1 Yes	1 Air/coughing	2 Symptoms get worse
2014-09-01	55	1 - Man	7 North Okkalapa	6 Unemployed	1 None	2 Ethnic minority	4 Hinduism	2 Married/Cohabiting	2 informal	2 Both electricity and water source	0 - 100000	1	1 Never	2 no	1 Yes	2 no	1 Yes	1 NTP	0	0	0 Did not miss	0	1 Never	0 Treated but did not miss	1 Household member	0 No	0 No	0 Did not receive Private treatment	0 No	0 No	3 Pharmacy (formal, like those run by doctors)	1 Yes	0 No	1 Yes	0 Not aware of airborne spread	2 Symptoms get worse
2014-09-01	37	1 - Man	7 North Okkalapa	4 Government employee	3 Primary school completed	0 Bamar	1 Buddhism	2 Married/Cohabiting	2 informal	2 Both electricity and water source	150001 -200000	2	3 Past smoker	2 no	2 no	2 no	1 Yes	1 NTP	0	0	0 Did not miss	0	1 Never	0 Treated but did not miss	1 Household member	0 No	0 No	0 Did not receive Private treatment	0 No	0 No	3 Pharmacy (formal, like those run by doctors)	0 No	0 No	1 Yes	1 Air/coughing	2 Symptoms get worse
2014-09-01	52	0 - women	7 North Okkalapa	1 Dependent	4 Middle school completed	0 Bamar	1 Buddhism	2 Married/Cohabiting	1 Permanent	2 Both electricity and water source	200001 -300000	0	3 Past smoker	3 Not recorded	3 Not recorded	3 Not recorded	0 No	3 Sun clinic	0	0	0 Did not miss	0	1 Never	0 Treated but did not miss	1 Household member	1 Yes	1 Yes	2 Sun clinic	0 No	1 Yes	1 Private clinic/hospital	0 No	0 No	1 Yes	1 Air/coughing	2 Symptoms get worse
2014-09-01	36	0 - women	7 North Okkalapa	1 Dependent	5 High school completed	0 Bamar	1 Buddhism	2 Married/Cohabiting	1 Permanent	2 Both electricity and water source	300000 - 3000000	0	1 Never	2 no	2 no	2 no	1 Yes	1 NTP	0	0	0 Did not miss	0	1 Never	0 Treated but did not miss	1 Household member	0 No	0 No	0 Did not receive Private treatment	0 No	0 No	1 Private clinic/hospital	1 Yes	0 No	1 Yes	1 Air/coughing	1 Drug resistance
2014-09-01	60	1 - Man	7 North Okkalapa	6 Unemployed	3 Primary school completed	0 Bamar	1 Buddhism	2 Married/Cohabiting	1 Permanent	2 Both electricity and water source	0 - 100000	2	3 Past smoker	3 Not recorded	2 no	2 no	0 No	3 Sun clinic	0	0	0 Did not miss	24	3 More than once a wee	3 side effects	1 Household member	1 Yes	1 Yes	2 Sun clinic	0 No	1 Yes	1 Private clinic/hospital	1 Yes	0 No	1 Yes	0 Not aware of airborne spread	2 Symptoms get worse
2014-09-01	61	1 - Man	7 North Okkalapa	6 Unemployed	4 Middle school completed	0 Bamar	1 Buddhism	2 Married/Cohabiting	1 Permanent	2 Both electricity and water source	200001 -300000	1	3 Past smoker	2 no	2 no	2 no	1 Yes	1 NTP	0	0	0 Did not miss	0	1 Never	0 Treated but did not miss	1 Household member	0 No	0 No	0 Did not receive Private treatment	0 No	0 No	1 Private clinic/hospital	1 Yes	0 No	1 Yes	2 Air/coughing plus other(s)	2 Symptoms get worse
2014-09-01	35	1 - Man	7 North Okkalapa	5 Private employee	2 Less than primary completed	0 Bamar	3 Islam	2 Married/Cohabiting	1 Permanent	3 Electricity only	100001 - 150000	1	1 Never	3 Not recorded	2 no	2 no	0 No	3 Sun clinic	0	0	0 Did not miss	0	1 Never	0 Treated but did not miss	1 Household member	1 Yes	1 Yes	2 Sun clinic	0 No	1 Yes	1 Private clinic/hospital	0 No	0 No	1 Yes	1 Air/coughing	2 Symptoms get worse
2014-10-01	30	0 - women	7 North Okkalapa	6 Unemployed	6 Graduate	1 Mixed	1 Buddhism	1 Single never married	1 Permanent	2 Both electricity and water source	150001 -200000	1	1 Never	2 no	2 no	2 no	1 Yes	1 NTP	0	0	0 Did not miss	0	1 Never	0 Treated but did not miss	1 Household member	0 No	0 No	0 Did not receive Private treatment	0 No	0 No	3 Pharmacy (formal, like those run by doctors)	1 Yes	0 No	1 Yes	2 Air/coughing plus other(s)	1 Drug resistance
2014-10-01	56	1 - Man	7 North Okkalapa	8 Other	3 Primary school completed	0 Bamar	1 Buddhism	1 Single never married	1 Permanent	2 Both electricity and water source		0	3 Past smoker	2 no	2 no	2 no	1 Yes	1 NTP	0	0	0 Did not miss	0	1 Never	0 Treated but did not miss	0 No support	0 No	0 No	0 Did not receive Private treatment	0 No	0 No	1 Private clinic/hospital	0 No	0 No	1 Yes	0 Not aware of airborne spread	2 Symptoms get worse
2014-10-01	56	1 - Man	7 North Okkalapa	5 Private employee	4 Middle school completed	0 Bamar	3 Islam	2 Married/Cohabiting	2 informal	1 None	0 - 100000	1	3 Past smoker	2 no	2 no	2 no	1 Yes	1 NTP	0	0	0 Did not miss	0	1 Never	0 Treated but did not miss	1 Household member	0 No	0 No	0 Did not receive Private treatment	0 No	0 No	3 Pharmacy (formal, like those run by doctors)	1 Yes	0 No	1 Yes	0 Not aware of airborne spread	1 Drug resistance
2014-10-01	31	1 - Man	7 North Okkalapa	3 Self employed	3 Primary school completed	0 Bamar	1 Buddhism	2 Married/Cohabiting	2 informal	2 Both electricity and water source	200001 -300000	1	1 Never	3 Not recorded	2 no	2 no	0 No	3 Sun clinic	0	0	0 Did not miss	0	1 Never	0 Treated but did not miss	1 Household member	1 Yes	1 Yes	2 Sun clinic	0 No	1 Yes	4 Informal drug selling places	1 Yes	0 No	1 Yes	1 Air/coughing	1 Drug resistance
2014-10-01	21	1 - Man	7 North Okkalapa	3 Self employed	3 Primary school completed	0 Bamar	1 Buddhism	2 Married/Cohabiting	1 Permanent	1 None	100001 - 150000	1	3 Past smoker	3 Not recorded	2 no	2 no	0 No	3 Sun clinic	0	4	1 Missed once or more	13	3 More than once a wee	5 other	1 Household member	1 Yes	1 Yes	2 Sun clinic	0 No	1 Yes	3 Pharmacy (formal, like those run by doctors)	0 No	0 No	1 Yes	1 Air/coughing	1 Drug resistance
2014-10-01	29	0 - women	7 North Okkalapa	1 Dependent	4 Middle school completed	0 Bamar	1 Buddhism	2 Married/Cohabiting	1 Permanent	2 Both electricity and water source	0 - 100000	0	1 Never	2 no	2 no	2 no	1 Yes	1 NTP	0	0	0 Did not miss	0	1 Never	0 Treated but did not miss	1 Household member	0 No	0 No	0 Did not receive Private treatment	0 No	0 No	3 Pharmacy (formal, like those run by doctors)	1 Yes	0 No	1 Yes	1 Air/coughing	1 Drug resistance
2014-11-01	40	1 - Man	7 North Okkalapa	5 Private employee	6 Graduate	0 Bamar	1 Buddhism	2 Married/Cohabiting	2 informal	2 Both electricity and water source	150001 -200000	0	2 Current	2 no	2 no	2 no	1 Yes	1 NTP	0	0	0 Did not miss	0	1 Never	0 Treated but did not miss	1 Household member	0 No	0 No	0 Did not receive Private treatment	0 No	0 No	2 Public clinic/hospital	1 Yes	1 Yes	1 Yes	1 Air/coughing	1 Drug resistance
2014-11-01	32	1 - Man	7 North Okkalapa	6 Unemployed	3 Primary school completed	0 Bamar	1 Buddhism	1 Single never married	1 Permanent	2 Both electricity and water source	100001 - 150000	0	1 Never	2 no	2 no	2 no	1 Yes	1 NTP	0	0	0 Did not miss	0	1 Never	0 Treated but did not miss	1 Household member	0 No	0 No	0 Did not receive Private treatment	0 No	0 No	1 Private clinic/hospital	1 Yes	0 No	1 Yes	1 Air/coughing	1 Drug resistance
2014-11-01	67	1 - Man	7 North Okkalapa	1 Dependent	2 Less than primary completed	0 Bamar	1 Buddhism	2 Married/Cohabiting	1 Permanent	2 Both electricity and water source	0 - 100000	0	1 Never	3 Not recorded	2 no	2 no	0 No	3 Sun clinic	0	0	0 Did not miss	0	1 Never	0 Treated but did not miss	1 Household member	1 Yes	1 Yes	2 Sun clinic	0 No	1 Yes	1 Private clinic/hospital	1 Yes	0 No	1 Yes	2 Air/coughing plus other(s)	1 Drug resistance
2014-11-01	56	0 - women	7 North Okkalapa	1 Dependent	3 Primary school completed	0 Bamar	1 Buddhism	2 Married/Cohabiting	1 Permanent	2 Both electricity and water source	100001 - 150000	0	1 Never	2 no	1 Yes	2 no	1 Yes	1 NTP	0	0	0 Did not miss	0	1 Never	0 Treated but did not miss	1 Household member	0 No	0 No	0 Did not receive Private treatment	0 No	0 No	1 Private clinic/hospital	1 Yes	0 No	1 Yes	1 Air/coughing	2 Symptoms get worse
2014-11-01	80	0 - women	7 North Okkalapa	1 Dependent	1 None	0 Bamar	1 Buddhism	2 Married/Cohabiting	1 Permanent	2 Both electricity and water source	150001 -200000	0	3 Past smoker	3 Not recorded	2 no	2 no	0 No	2 MMA-PPM clinic	0	0	0 Did not miss	0	1 Never	0 Treated but did not miss	1 Household member	1 Yes	1 Yes	1 MMA	0 No	1 Yes	1 Private clinic/hospital	1 Yes	0 No	1 Yes	1 Air/coughing	2 Symptoms get worse
2014-11-01	46	1 - Man	7 North Okkalapa	3 Self employed	3 Primary school completed	0 Bamar	1 Buddhism	2 Married/Cohabiting	1 Permanent	2 Both electricity and water source	100001 - 150000	2	2 Current	2 no	2 no	2 no	1 Yes	1 NTP	0	0	0 Did not miss	0	1 Never	0 Treated but did not miss	1 Household member	0 No	0 No	0 Did not receive Private treatment	0 No	0 No	1 Private clinic/hospital	1 Yes	0 No	1 Yes	1 Air/coughing	2 Symptoms get worse
2014-11-01	61	1 - Man	7 North Okkalapa	1 Dependent	3 Primary school completed	0 Bamar	1 Buddhism	3 Divorced / Separated / Widowed	1 Permanent	2 Both electricity and water source	100001 - 150000	1	3 Past smoker	3 Not recorded	2 no	2 no	0 No	3 Sun clinic	0	0	0 Did not miss	0	1 Never	0 Treated but did not miss	1 Household member	1 Yes	1 Yes	2 Sun clinic	0 No	1 Yes	1 Private clinic/hospital	0 No	0 No	1 Yes	1 Air/coughing	2 Symptoms get worse
2014-11-01	20	0 - women	7 North Okkalapa	6 Unemployed	3 Primary school completed	0 Bamar	1 Buddhism	2 Married/Cohabiting	1 Permanent	1 None	0 - 100000	0	1 Never	3 Not recorded	2 no	2 no	0 No	3 Sun clinic	0	0	0 Did not miss	0	1 Never	0 Treated but did not miss	1 Household member	1 Yes	1 Yes	2 Sun clinic	0 No	1 Yes	1 Private clinic/hospital	1 Yes	0 No	1 Yes	1 Air/coughing	2 Symptoms get worse
2014-11-01	19	1 - Man	7 North Okkalapa	5 Private employee	4 Middle school completed	0 Bamar	1 Buddhism	1 Single never married	1 Permanent	2 Both electricity and water source	100001 - 150000	1	1 Never	3 Not recorded	3 Not recorded	3 Not recorded	0 No	3 Sun clinic	0	0	0 Did not miss	0	1 Never	0 Treated but did not miss	1 Household member	1 Yes	1 Yes	2 Sun clinic	0 No	1 Yes	3 Pharmacy (formal, like those run by doctors)	0 No	0 No	1 Yes	1 Air/coughing	2 Symptoms get worse
2014-11-01	70	1 - Man	7 North Okkalapa	1 Dependent	3 Primary school completed	0 Bamar	1 Buddhism	2 Married/Cohabiting	2 informal	2 Both electricity and water source	200001 -300000	0	3 Past smoker	2 no	2 no	2 no	1 Yes	1 NTP	0	0	0 Did not miss	0	1 Never	0 Treated but did not miss	1 Household member	0 No	0 No	0 Did not receive Private treatment	0 No	0 No	3 Pharmacy (formal, like those run by doctors)	1 Yes	0 No	1 Yes	1 Air/coughing	2 Symptoms get worse
2014-11-01	30	1 - Man	7 North Okkalapa	6 Unemployed	2 Less than primary completed	0 Bamar	1 Buddhism	2 Married/Cohabiting	1 Permanent	1 None	100001 - 150000	2	2 Current	2 no	2 no	2 no	0 No	2 MMA-PPM clinic	0	0	0 Did not miss	0	1 Never	0 Treated but did not miss	0 No support	1 Yes	1 Yes	1 MMA	0 No	1 Yes	1 Private clinic/hospital	0 No	0 No	1 Yes	1 Air/coughing	2 Symptoms get worse
2014-11-01	35	1 - Man	7 North Okkalapa	3 Self employed	2 Less than primary completed	0 Bamar	1 Buddhism	2 Married/Cohabiting	1 Permanent	2 Both electricity and water source	100001 - 150000	1	1 Never	2 no	2 no	2 no	1 Yes	1 NTP	0	0	0 Did not miss	0	1 Never	0 Treated but did not miss	1 Household member	0 No	0 No	0 Did not receive Private treatment	0 No	0 No	1 Private clinic/hospital	1 Yes	0 No	1 Yes	0 Not aware of airborne spread	2 Symptoms get worse
2014-11-01	24	1 - Man	7 North Okkalapa	5 Private employee	3 Primary school completed	0 Bamar	1 Buddhism	1 Single never married	1 Permanent	2 Both electricity and water source	150001 -200000	1	3 Past smoker	3 Not recorded	2 no	2 no	0 No	2 MMA-PPM clinic	0	0	0 Did not miss	0	1 Never	0 Treated but did not miss	1 Household member	1 Yes	1 Yes	1 MMA	0 No	1 Yes	1 Private clinic/hospital	1 Yes	1 Yes	1 Yes	1 Air/coughing	2 Symptoms get worse
2014-12-01	23	0 - women	7 North Okkalapa	5 Private employee	5 High school completed	0 Bamar	1 Buddhism	1 Single never married	2 informal	2 Both electricity and water source	200001 -300000	0	1 Never	3 Not recorded	2 no	2 no	0 No	3 Sun clinic	0	0	0 Did not miss	0	1 Never	0 Treated but did not miss	1 Household member	1 Yes	1 Yes	2 Sun clinic	0 No	1 Yes	1 Private clinic/hospital	1 Yes	0 No	1 Yes	1 Air/coughing	1 Drug resistance
2014-12-01	60	1 - Man	7 North Okkalapa	1 Dependent	3 Primary school completed	0 Bamar	1 Buddhism	2 Married/Cohabiting	2 informal	1 None	100001 - 150000	1	2 Current	2 no	1 Yes	2 no	1 Yes	1 NTP	0	0	0 Did not miss	0	1 Never	0 Treated but did not miss	1 Household member	0 No	0 No	0 Did not receive Private treatment	0 No	0 No	1 Private clinic/hospital	1 Yes	0 No	1 Yes	1 Air/coughing	1 Drug resistance
2014-12-01	57	1 - Man	7 North Okkalapa	4 Government employee	3 Primary school completed	2 Ethnic minority	1 Buddhism	2 Married/Cohabiting	2 informal	2 Both electricity and water source	200001 -300000	1	3 Past smoker	3 Not recorded	2 no	2 no	0 No	2 MMA-PPM clinic	0	0	0 Did not miss	0	1 Never	0 Treated but did not miss	1 Household member	1 Yes	1 Yes	1 MMA	0 No	1 Yes	3 Pharmacy (formal, like those run by doctors)	1 Yes	0 No	1 Yes	0 Not aware of airborne spread	1 Drug resistance
2014-12-01	38	1 - Man	7 North Okkalapa	2 Daily wages	6 Graduate	0 Bamar	1 Buddhism	1 Single never married	2 informal	1 None	100001 - 150000	1	1 Never	2 no	2 no	2 no	1 Yes	1 NTP	0	0	0 Did not miss	0	1 Never	0 Treated but did not miss	1 Household member	0 No	0 No	0 Did not receive Private treatment	0 No	0 No	3 Pharmacy (formal, like those run by doctors)	1 Yes	0 No	1 Yes	2 Air/coughing plus other(s)	2 Symptoms get worse
2014-12-01	54	0 - women	7 North Okkalapa	3 Self employed	2 Less than primary completed	0 Bamar	1 Buddhism	2 Married/Cohabiting	1 Permanent	2 Both electricity and water source	200001 -300000	0	1 Never	2 no	2 no	2 no	1 Yes	1 NTP	0	0	0 Did not miss	0	1 Never	0 Treated but did not miss	1 Household member	0 No	0 No	0 Did not receive Private treatment	0 No	0 No	3 Pharmacy (formal, like those run by doctors)	1 Yes	1 Yes	1 Yes	0 Not aware of airborne spread	2 Symptoms get worse
2014-12-01	52	1 - Man	7 North Okkalapa	4 Government employee	4 Middle school completed	0 Bamar	1 Buddhism	2 Married/Cohabiting	1 Permanent	2 Both electricity and water source	300000 - 3000000	1	1 Never	3 Not recorded	2 no	2 no	0 No	3 Sun clinic	0	0	0 Did not miss	0	1 Never	0 Treated but did not miss	1 Household member	1 Yes	1 Yes	2 Sun clinic	0 No	1 Yes	1 Private clinic/hospital	1 Yes	0 No	1 Yes	0 Not aware of airborne spread	1 Drug resistance
2014-12-01	32	1 - Man	7 North Okkalapa	2 Daily wages	1 None	0 Bamar	1 Buddhism	1 Single never married	2 informal	2 Both electricity and water source	0 - 100000	1	3 Past smoker	3 Not recorded	2 no	2 no	0 No	3 Sun clinic	0	0	0 Did not miss	0	1 Never	0 Treated but did not miss	1 Household member	1 Yes	1 Yes	2 Sun clinic	0 No	1 Yes	1 Private clinic/hospital	1 Yes	0 No	1 Yes	0 Not aware of airborne spread	2 Symptoms get worse
2014-12-01	32	1 - Man	7 North Okkalapa	3 Self employed	3 Primary school completed	0 Bamar	1 Buddhism	2 Married/Cohabiting	2 informal	2 Both electricity and water source	300000 - 3000000	1	3 Past smoker	3 Not recorded	2 no	2 no	0 No	3 Sun clinic	0	0	0 Did not miss	0	1 Never	0 Treated but did not miss	1 Household member	1 Yes	1 Yes	2 Sun clinic	0 No	1 Yes	3 Pharmacy (formal, like those run by doctors)	1 Yes	0 No	1 Yes	1 Air/coughing	2 Symptoms get worse
2014-12-01	58	1 - Man	7 North Okkalapa	1 Dependent	1 None	0 Bamar	1 Buddhism	2 Married/Cohabiting	1 Permanent	3 Electricity only	200001 -300000	1	3 Past smoker	2 no	2 no	2 no	1 Yes	1 NTP	0	0	0 Did not miss	0	1 Never	0 Treated but did not miss	1 Household member	0 No	0 No	0 Did not receive Private treatment	1 Yes	1 Yes	1 Private clinic/hospital	1 Yes	0 No	1 Yes	2 Air/coughing plus other(s)	2 Symptoms get worse
2014-12-01	74	0 - women	7 North Okkalapa	1 Dependent	2 Less than primary completed	0 Bamar	3 Islam	3 Divorced / Separated / Widowed	2 informal	2 Both electricity and water source	200001 -300000	0	3 Past smoker	3 Not recorded	1 Yes	2 no	0 No	2 MMA-PPM clinic	0	4	1 Missed once or more	5	3 More than once a wee	5 other	1 Household member	1 Yes	1 Yes	1 MMA	1 Yes	1 Yes	3 Pharmacy (formal, like those run by doctors)	1 Yes	0 No	1 Yes	0 Not aware of airborne spread	2 Symptoms get worse
2014-12-01	20	0 - women	7 North Okkalapa	5 Private employee	4 Middle school completed	0 Bamar	1 Buddhism	1 Single never married	2 informal	2 Both electricity and water source	150001 -200000	0	1 Never	2 no	2 no	2 no	1 Yes	1 NTP	0	0	0 Did not miss	0	1 Never	0 Treated but did not miss	1 Household member	0 No	0 No	0 Did not receive Private treatment	0 No	0 No	1 Private clinic/hospital	1 Yes	0 No	1 Yes	1 Air/coughing	2 Symptoms get worse
2014-12-01	47	0 - women	7 North Okkalapa	1 Dependent	2 Less than primary completed	0 Bamar	1 Buddhism	3 Divorced / Separated / Widowed	1 Permanent	2 Both electricity and water source	0 - 100000	0	1 Never	2 no	1 Yes	2 no	0 No	2 MMA-PPM clinic	0	0	0 Did not miss	0	1 Never	0 Treated but did not miss	2 non household family member	1 Yes	1 Yes	1 MMA	0 No	1 Yes	1 Private clinic/hospital	1 Yes	0 No	1 Yes	0 Not aware of airborne spread	2 Symptoms get worse
2014-12-01	33	1 - Man	7 North Okkalapa	5 Private employee	3 Primary school completed	0 Bamar	1 Buddhism	2 Married/Cohabiting	2 informal	2 Both electricity and water source	300000 - 3000000	1	3 Past smoker	2 no	2 no	2 no	1 Yes	1 NTP	0	0	0 Did not miss	0	1 Never	0 Treated but did not miss	0 No support	0 No	0 No	0 Did not receive Private treatment	0 No	0 No	1 Private clinic/hospital	1 Yes	0 No	1 Yes	1 Air/coughing	2 Symptoms get worse
2014-12-01	29	1 - Man	7 North Okkalapa	2 Daily wages	3 Primary school completed	0 Bamar	1 Buddhism	1 Single never married	2 informal	2 Both electricity and water source	150001 -200000	0	1 Never	2 no	2 no	2 no	1 Yes	1 NTP	0	0	0 Did not miss	0	1 Never	0 Treated but did not miss	1 Household member	0 No	0 No	0 Did not receive Private treatment	0 No	0 No	1 Private clinic/hospital	1 Yes	0 No	1 Yes	1 Air/coughing	2 Symptoms get worse
2014-12-01	57	1 - Man	7 North Okkalapa	6 Unemployed	4 Middle school completed	0 Bamar	1 Buddhism	3 Divorced / Separated / Widowed	1 Permanent	2 Both electricity and water source	0 - 100000	0	3 Past smoker	2 no	2 no	2 no	1 Yes	1 NTP	0	0	0 Did not miss	0	1 Never	0 Treated but did not miss	0 No support	0 No	0 No	0 Did not receive Private treatment	0 No	0 No	4 Informal drug selling places	1 Yes	0 No	1 Yes	2 Air/coughing plus other(s)	2 Symptoms get worse
2014-12-01	50	1 - Man	7 North Okkalapa	6 Unemployed	3 Primary school completed	0 Bamar	1 Buddhism	2 Married/Cohabiting	2 informal	2 Both electricity and water source	0 - 100000	1	3 Past smoker	2 no	2 no	2 no	1 Yes	1 NTP	0	0	0 Did not miss	0	1 Never	0 Treated but did not miss	1 Household member	0 No	0 No	0 Did not receive Private treatment	0 No	0 No	3 Pharmacy (formal, like those run by doctors)	1 Yes	0 No	1 Yes	1 Air/coughing	2 Symptoms get worse
2014-12-01	50	0 - women	7 North Okkalapa	1 Dependent	1 None	2 Ethnic minority	1 Buddhism	2 Married/Cohabiting	2 informal	2 Both electricity and water source	100001 - 150000	0	3 Past smoker	2 no	2 no	2 no	1 Yes	1 NTP	0	4	1 Missed once or more	7	3 More than once a wee	5 other	1 Household member	0 No	0 No	0 Did not receive Private treatment	0 No	0 No	3 Pharmacy (formal, like those run by doctors)	1 Yes	0 No	1 Yes	1 Air/coughing	2 Symptoms get worse
2014-12-01	30	1 - Man	7 North Okkalapa	2 Daily wages	2 Less than primary completed	0 Bamar	1 Buddhism	1 Single never married	1 Permanent	2 Both electricity and water source	200001 -300000	1	3 Past smoker	2 no	2 no	2 no	1 Yes	1 NTP	0	0	0 Did not miss	0	1 Never	0 Treated but did not miss	0 No support	0 No	0 No	0 Did not receive Private treatment	0 No	0 No	3 Pharmacy (formal, like those run by doctors)	1 Yes	0 No	1 Yes	2 Air/coughing plus other(s)	1 Drug resistance
2014-12-01	26	1 - Man	7 North Okkalapa	6 Unemployed	4 Middle school completed	0 Bamar	1 Buddhism	1 Single never married	2 informal	2 Both electricity and water source	0 - 100000	0	1 Never	3 Not recorded	2 no	2 no	0 No	3 Sun clinic	0	0	0 Did not miss	0	1 Never	0 Treated but did not miss	1 Household member	1 Yes	1 Yes	2 Sun clinic	0 No	1 Yes	3 Pharmacy (formal, like those run by doctors)	1 Yes	0 No	1 Yes	1 Air/coughing	2 Symptoms get worse
2014-12-01	80	1 - Man	7 North Okkalapa	1 Dependent	1 None	0 Bamar	1 Buddhism	2 Married/Cohabiting	1 Permanent	2 Both electricity and water source	0 - 100000	0	3 Past smoker	3 Not recorded	2 no	2 no	0 No	2 MMA-PPM clinic	0	0	0 Did not miss	0	1 Never	0 Treated but did not miss	1 Household member	1 Yes	1 Yes	1 MMA	0 No	1 Yes	3 Pharmacy (formal, like those run by doctors)	1 Yes	0 No	1 Yes	1 Air/coughing	2 Symptoms get worse
2015-01-01	20	0 - women	7 North Okkalapa	1 Dependent	1 None	0 Bamar	1 Buddhism	2 Married/Cohabiting	1 Permanent	2 Both electricity and water source	100001 - 150000	0	3 Past smoker	1 Yes	2 no	2 no	1 Yes	1 NTP	0	0	0 Did not miss	16	3 More than once a wee	2 ran out of drugs or forgot to pick up	1 Household member	0 No	0 No	0 Did not receive Private treatment	0 No	0 No	3 Pharmacy (formal, like those run by doctors)	1 Yes	0 No	1 Yes	2 Air/coughing plus other(s)	2 Symptoms get worse
2015-01-01	74	0 - women	7 North Okkalapa	1 Dependent	2 Less than primary completed	0 Bamar	1 Buddhism	3 Divorced / Separated / Widowed	1 Permanent	2 Both electricity and water source	0 - 100000	0	1 Never	3 Not recorded	2 no	2 no	1 Yes	1 NTP	0	0	0 Did not miss	0	1 Never	0 Treated but did not miss	1 Household member	0 No	0 No	0 Did not receive Private treatment	1 Yes	1 Yes	1 Private clinic/hospital	1 Yes	0 No	1 Yes	0 Not aware of airborne spread	0 Nothing
2015-01-01	40	1 - Man	7 North Okkalapa	5 Private employee	4 Middle school completed	0 Bamar	1 Buddhism	2 Married/Cohabiting	1 Permanent	2 Both electricity and water source	0 - 100000	1	3 Past smoker	3 Not recorded	2 no	2 no	1 Yes	3 Sun clinic	0	0	0 Did not miss	0	1 Never	0 Treated but did not miss	1 Household member	1 Yes	1 Yes	2 Sun clinic	0 No	1 Yes	1 Private clinic/hospital	1 Yes	0 No	1 Yes	1 Air/coughing	2 Symptoms get worse
2015-01-01	53	0 - women	7 North Okkalapa	1 Dependent	4 Middle school completed	0 Bamar	1 Buddhism	1 Single never married	2 informal	2 Both electricity and water source	0 - 100000	0	1 Never	2 no	2 no	2 no	1 Yes	1 NTP	0	0	0 Did not miss	0	1 Never	0 Treated but did not miss	1 Household member	0 No	0 No	0 Did not receive Private treatment	0 No	0 No	1 Private clinic/hospital	0 No	0 No	0 No	2 Air/coughing plus other(s)	1 Drug resistance
2015-01-01	61	1 - Man	7 North Okkalapa	1 Dependent	4 Middle school completed	2 Ethnic minority	1 Buddhism	3 Divorced / Separated / Widowed	1 Permanent	2 Both electricity and water source	150001 -200000	0	3 Past smoker	3 Not recorded	3 Not recorded	3 Not recorded	0 No	3 Sun clinic	0	0	0 Did not miss	0	1 Never	0 Treated but did not miss	1 Household member	1 Yes	1 Yes	2 Sun clinic	0 No	1 Yes	1 Private clinic/hospital	1 Yes	0 No	1 Yes	1 Air/coughing	1 Drug resistance
2015-01-01	21	0 - women	7 North Okkalapa	1 Dependent	4 Middle school completed	2 Ethnic minority	2 Christian	2 Married/Cohabiting	1 Permanent	2 Both electricity and water source	100001 - 150000	0	1 Never	3 Not recorded	2 no	2 no	0 No	3 Sun clinic	0	0	0 Did not miss	0	1 Never	0 Treated but did not miss	1 Household member	1 Yes	1 Yes	2 Sun clinic	0 No	1 Yes	1 Private clinic/hospital	1 Yes	0 No	1 Yes	2 Air/coughing plus other(s)	1 Drug resistance
2015-01-01	45	1 - Man	7 North Okkalapa	3 Self employed	6 Graduate	0 Bamar	1 Buddhism	1 Single never married	1 Permanent	2 Both electricity and water source	200001 -300000	0	1 Never	3 Not recorded	1 Yes	2 no	0 No	3 Sun clinic	0	0	0 Did not miss	0	1 Never	0 Treated but did not miss	1 Household member	1 Yes	1 Yes	2 Sun clinic	0 No	1 Yes	1 Private clinic/hospital	1 Yes	0 No	1 Yes	2 Air/coughing plus other(s)	2 Symptoms get worse
2015-01-01	40	1 - Man	7 North Okkalapa	2 Daily wages	4 Middle school completed	0 Bamar	1 Buddhism	2 Married/Cohabiting	2 informal	2 Both electricity and water source	0 - 100000	1	3 Past smoker	2 no	2 no	2 no	1 Yes	1 NTP	0	0	0 Did not miss	0	1 Never	0 Treated but did not miss	1 Household member	0 No	0 No	0 Did not receive Private treatment	0 No	0 No	3 Pharmacy (formal, like those run by doctors)	1 Yes	0 No	1 Yes	2 Air/coughing plus other(s)	1 Drug resistance
2015-01-01	41	1 - Man	7 North Okkalapa	2 Daily wages	3 Primary school completed	0 Bamar	1 Buddhism	2 Married/Cohabiting	2 informal	2 Both electricity and water source	100001 - 150000	1	3 Past smoker	2 no	2 no	2 no	1 Yes	1 NTP	0	0	0 Did not miss	0	1 Never	0 Treated but did not miss	1 Household member	0 No	0 No	0 Did not receive Private treatment	0 No	0 No	3 Pharmacy (formal, like those run by doctors)	1 Yes	0 No	1 Yes	1 Air/coughing	1 Drug resistance
2015-01-01	24	1 - Man	7 North Okkalapa	3 Self employed	6 Graduate	0 Bamar	1 Buddhism	1 Single never married	1 Permanent	2 Both electricity and water source	300000 - 3000000	1	3 Past smoker	3 Not recorded	2 no	2 no	0 No	3 Sun clinic	0	0	0 Did not miss	0	1 Never	0 Treated but did not miss	1 Household member	1 Yes	1 Yes	2 Sun clinic	0 No	1 Yes	3 Pharmacy (formal, like those run by doctors)	0 No	0 No	0 No	0 Not aware of airborne spread	1 Drug resistance
2015-02-01	36	1 - Man	7 North Okkalapa	3 Self employed	4 Middle school completed	0 Bamar	1 Buddhism	2 Married/Cohabiting	1 Permanent	2 Both electricity and water source	200001 -300000	1	3 Past smoker	3 Not recorded	2 no	2 no	0 No	3 Sun clinic	0	0	0 Did not miss	0	1 Never	0 Treated but did not miss	1 Household member	1 Yes	1 Yes	2 Sun clinic	0 No	1 Yes	2 Public clinic/hospital	1 Yes	0 No	1 Yes	1 Air/coughing	2 Symptoms get worse
2015-02-01	28	0 - women	7 North Okkalapa	3 Self employed	3 Primary school completed	0 Bamar	1 Buddhism	1 Single never married	1 Permanent	2 Both electricity and water source	0 - 100000	0	1 Never	2 no	2 no	2 no	1 Yes	1 NTP	0	0	0 Did not miss	0	1 Never	0 Treated but did not miss	1 Household member	0 No	0 No	0 Did not receive Private treatment	0 No	0 No	1 Private clinic/hospital	1 Yes	0 No	1 Yes	1 Air/coughing	2 Symptoms get worse
2015-02-01	53	1 - Man	7 North Okkalapa	6 Unemployed	2 Less than primary completed	0 Bamar	1 Buddhism	3 Divorced / Separated / Widowed	1 Permanent	2 Both electricity and water source	150001 -200000	0	3 Past smoker	2 no	2 no	2 no	1 Yes	1 NTP	0	0	0 Did not miss	0	1 Never	0 Treated but did not miss	1 Household member	0 No	0 No	0 Did not receive Private treatment	0 No	0 No	1 Private clinic/hospital	1 Yes	0 No	1 Yes	1 Air/coughing	2 Symptoms get worse
2015-02-01	25	1 - Man	7 North Okkalapa	4 Government employee	4 Middle school completed	0 Bamar	1 Buddhism	2 Married/Cohabiting	1 Permanent	2 Both electricity and water source	300000 - 3000000	2	3 Past smoker	2 no	2 no	2 no	1 Yes	1 NTP	0	0	0 Did not miss	0	1 Never	0 Treated but did not miss	1 Household member	0 No	0 No	0 Did not receive Private treatment	0 No	0 No	3 Pharmacy (formal, like those run by doctors)	1 Yes	0 No	1 Yes	1 Air/coughing	1 Drug resistance
2015-02-01	38	1 - Man	7 North Okkalapa	3 Self employed	2 Less than primary completed	0 Bamar	1 Buddhism	2 Married/Cohabiting	1 Permanent	2 Both electricity and water source	200001 -300000	0	1 Never	3 Not recorded	2 no	2 no	0 No	2 MMA-PPM clinic	0	0	0 Did not miss	0	1 Never	0 Treated but did not miss	1 Household member	1 Yes	1 Yes	1 MMA	0 No	1 Yes	3 Pharmacy (formal, like those run by doctors)	1 Yes	0 No	1 Yes	0 Not aware of airborne spread	2 Symptoms get worse
2015-02-01	22	0 - women	7 North Okkalapa	5 Private employee	3 Primary school completed	0 Bamar	1 Buddhism	1 Single never married	2 informal	2 Both electricity and water source	150001 -200000	0	1 Never	2 no	2 no	2 no	1 Yes	1 NTP	0	0	0 Did not miss	0	1 Never	0 Treated but did not miss	1 Household member	0 No	0 No	0 Did not receive Private treatment	0 No	0 No	1 Private clinic/hospital	1 Yes	0 No	1 Yes	1 Air/coughing	2 Symptoms get worse
2015-02-01	35	1 - Man	7 North Okkalapa	2 Daily wages	3 Primary school completed	0 Bamar	1 Buddhism	2 Married/Cohabiting	1 Permanent	1 None	0 - 100000	1	1 Never	3 Not recorded	2 no	2 no	0 No	3 Sun clinic	0	0	0 Did not miss	0	1 Never	0 Treated but did not miss	1 Household member	1 Yes	1 Yes	2 Sun clinic	0 No	1 Yes	1 Private clinic/hospital	1 Yes	0 No	1 Yes	0 Not aware of airborne spread	2 Symptoms get worse
2015-02-01	22	1 - Man	7 North Okkalapa	2 Daily wages	4 Middle school completed	0 Bamar	1 Buddhism	1 Single never married	1 Permanent	2 Both electricity and water source	200001 -300000	0	3 Past smoker	2 no	2 no	2 no	1 Yes	1 NTP	0	0	0 Did not miss	0	1 Never	0 Treated but did not miss	0 No support	0 No	0 No	0 Did not receive Private treatment	0 No	0 No	1 Private clinic/hospital	1 Yes	0 No	1 Yes	1 Air/coughing	2 Symptoms get worse
2015-02-01	38	1 - Man	7 North Okkalapa	6 Unemployed	3 Primary school completed	0 Bamar	1 Buddhism	3 Divorced / Separated / Widowed	1 Permanent	2 Both electricity and water source	0 - 100000	1	3 Past smoker	3 Not recorded	2 no	2 no	0 No	3 Sun clinic	0	0	0 Did not miss	0	1 Never	0 Treated but did not miss	1 Household member	1 Yes	1 Yes	2 Sun clinic	0 No	1 Yes	1 Private clinic/hospital	1 Yes	0 No	1 Yes	0 Not aware of airborne spread	2 Symptoms get worse
2015-02-01	48	1 - Man	7 North Okkalapa	4 Government employee	4 Middle school completed	0 Bamar	1 Buddhism	1 Single never married	2 informal	2 Both electricity and water source	300000 - 3000000	1	1 Never	2 no	1 Yes	2 no	1 Yes	1 NTP	0	0	0 Did not miss	0	1 Never	0 Treated but did not miss	1 Household member	1 Yes	1 Yes	4 Private Hospital	0 No	1 Yes	1 Private clinic/hospital	1 Yes	0 No	1 Yes	1 Air/coughing	2 Symptoms get worse
2015-02-01	27	1 - Man	7 North Okkalapa	5 Private employee	4 Middle school completed	2 Ethnic minority	1 Buddhism	2 Married/Cohabiting	1 Permanent	2 Both electricity and water source	300000 - 3000000	1	1 Never	2 no	2 no	2 no	1 Yes	1 NTP	0	0	0 Did not miss	0	1 Never	0 Treated but did not miss	1 Household member	0 No	0 No	0 Did not receive Private treatment	0 No	0 No	1 Private clinic/hospital	1 Yes	0 No	0 No	1 Air/coughing	1 Drug resistance
2015-02-01	67	0 - women	7 North Okkalapa	1 Dependent	2 Less than primary completed	0 Bamar	1 Buddhism	3 Divorced / Separated / Widowed	1 Permanent	1 None	0 - 100000	0	3 Past smoker	3 Not recorded	2 no	2 no	0 No	3 Sun clinic	0	0	0 Did not miss	0	1 Never	0 Treated but did not miss	1 Household member	1 Yes	1 Yes	2 Sun clinic	0 No	1 Yes	2 Public clinic/hospital	1 Yes	0 No	1 Yes	0 Not aware of airborne spread	2 Symptoms get worse
2015-02-01	44	1 - Man	7 North Okkalapa	3 Self employed	4 Middle school completed	0 Bamar	1 Buddhism	2 Married/Cohabiting	2 informal	2 Both electricity and water source	200001 -300000	1	3 Past smoker	2 no	2 no	2 no	1 Yes	1 NTP	0	0	0 Did not miss	0	1 Never	0 Treated but did not miss	1 Household member	0 No	0 No	0 Did not receive Private treatment	0 No	0 No	1 Private clinic/hospital	1 Yes	0 No	1 Yes	1 Air/coughing	1 Drug resistance
2015-02-01	25	1 - Man	7 North Okkalapa	5 Private employee	4 Middle school completed	0 Bamar	1 Buddhism	2 Married/Cohabiting	1 Permanent	2 Both electricity and water source	0 - 100000	0	3 Past smoker	3 Not recorded	2 no	2 no	0 No	3 Sun clinic	0	0	0 Did not miss	0	1 Never	0 Treated but did not miss	1 Household member	1 Yes	1 Yes	2 Sun clinic	0 No	1 Yes	1 Private clinic/hospital	1 Yes	0 No	1 Yes	1 Air/coughing	1 Drug resistance
2015-02-01	74	1 - Man	7 North Okkalapa	7 Retired	6 Graduate	0 Bamar	1 Buddhism	2 Married/Cohabiting	1 Permanent	2 Both electricity and water source	0 - 100000	1	3 Past smoker	2 no	1 Yes	2 no	1 Yes	1 NTP	0	0	0 Did not miss	0	1 Never	0 Treated but did not miss	1 Household member	0 No	0 No	0 Did not receive Private treatment	0 No	0 No	1 Private clinic/hospital	1 Yes	0 No	1 Yes	0 Not aware of airborne spread	1 Drug resistance
2015-02-01	60	1 - Man	7 North Okkalapa	5 Private employee	4 Middle school completed	0 Bamar	1 Buddhism	3 Divorced / Separated / Widowed	2 informal	2 Both electricity and water source	0 - 100000	1	3 Past smoker	3 Not recorded	2 no	2 no	0 No	3 Sun clinic	0	4	1 Missed once or more	7	3 More than once a wee	5 other	0 No support	1 Yes	1 Yes	2 Sun clinic	0 No	1 Yes	2 Public clinic/hospital	1 Yes	0 No	1 Yes	0 Not aware of airborne spread	2 Symptoms get worse
2015-02-01	82	0 - women	7 North Okkalapa	1 Dependent	1 None	0 Bamar	1 Buddhism	3 Divorced / Separated / Widowed	1 Permanent	2 Both electricity and water source	200001 -300000	0	3 Past smoker	3 Not recorded	1 Yes	2 no	0 No	3 Sun clinic	0	0	0 Did not miss	0	1 Never	0 Treated but did not miss	1 Household member	1 Yes	1 Yes	2 Sun clinic	0 No	1 Yes	1 Private clinic/hospital	1 Yes	0 No	1 Yes	0 Not aware of airborne spread	1 Drug resistance
2015-02-01	18	1 - Man	7 North Okkalapa	5 Private employee	3 Primary school completed	0 Bamar	1 Buddhism	1 Single never married	2 informal	2 Both electricity and water source	0 - 100000	0	1 Never	2 no	2 no	2 no	1 Yes	1 NTP	0	0	0 Did not miss	0	1 Never	0 Treated but did not miss	1 Household member	0 No	0 No	0 Did not receive Private treatment	0 No	0 No	1 Private clinic/hospital	1 Yes	0 No	1 Yes	1 Air/coughing	2 Symptoms get worse
2015-03-01	41	1 - Man	7 North Okkalapa	1 Dependent	3 Primary school completed	0 Bamar	1 Buddhism	3 Divorced / Separated / Widowed	1 Permanent	2 Both electricity and water source	200001 -300000	1	3 Past smoker	2 no	2 no	2 no	1 Yes	1 NTP	0	0	0 Did not miss	0	1 Never	0 Treated but did not miss	0 No support	0 No	0 No	0 Did not receive Private treatment	0 No	0 No	3 Pharmacy (formal, like those run by doctors)	1 Yes	0 No	1 Yes	1 Air/coughing	2 Symptoms get worse
2015-03-01	35	1 - Man	7 North Okkalapa	2 Daily wages	3 Primary school completed	0 Bamar	1 Buddhism	2 Married/Cohabiting	1 Permanent	2 Both electricity and water source	0 - 100000	1	1 Never	3 Not recorded	2 no	2 no	0 No	3 Sun clinic	0	0	0 Did not miss	0	1 Never	0 Treated but did not miss	1 Household member	1 Yes	1 Yes	2 Sun clinic	0 No	1 Yes	1 Private clinic/hospital	1 Yes	0 No	1 Yes	1 Air/coughing	2 Symptoms get worse
2015-03-01	40	1 - Man	7 North Okkalapa	6 Unemployed	4 Middle school completed	0 Bamar	1 Buddhism	2 Married/Cohabiting	1 Permanent	2 Both electricity and water source	150001 -200000	2	3 Past smoker	2 no	2 no	1 Yes	1 Yes	1 NTP	10	4	1 Missed once or more	30	3 More than once a wee	5 other	1 Household member	0 No	0 No	0 Did not receive Private treatment	0 No	0 No	1 Private clinic/hospital	1 Yes	0 No	1 Yes	1 Air/coughing	2 Symptoms get worse
2015-03-01	40	1 - Man	7 North Okkalapa	3 Self employed	4 Middle school completed	0 Bamar	1 Buddhism	2 Married/Cohabiting	1 Permanent	2 Both electricity and water source	100001 - 150000	0	1 Never	2 no	2 no	2 no	1 Yes	1 NTP	0	0	0 Did not miss	0	1 Never	0 Treated but did not miss	1 Household member	0 No	0 No	0 Did not receive Private treatment	0 No	0 No	3 Pharmacy (formal, like those run by doctors)	1 Yes	0 No	1 Yes	1 Air/coughing	1 Drug resistance
2015-03-01	58	1 - Man	7 North Okkalapa	1 Dependent	2 Less than primary completed	0 Bamar	1 Buddhism	3 Divorced / Separated / Widowed	2 informal	2 Both electricity and water source	0 - 100000	1	3 Past smoker	3 Not recorded	2 no	2 no	1 Yes	1 NTP	0	4	1 Missed once or more	31	3 More than once a wee	3 side effects	0 No support	0 No	0 No	0 Did not receive Private treatment	0 No	0 No	1 Private clinic/hospital	1 Yes	0 No	1 Yes	1 Air/coughing	2 Symptoms get worse
2015-03-01	41	1 - Man	7 North Okkalapa	2 Daily wages	2 Less than primary completed	0 Bamar	1 Buddhism	2 Married/Cohabiting	2 informal	2 Both electricity and water source	100001 - 150000	1	3 Past smoker	2 no	2 no	2 no	1 Yes	1 NTP	0	0	0 Did not miss	0	1 Never	0 Treated but did not miss	1 Household member	0 No	0 No	0 Did not receive Private treatment	0 No	0 No	3 Pharmacy (formal, like those run by doctors)	1 Yes	0 No	1 Yes	0 Not aware of airborne spread	1 Drug resistance
2015-03-01	30	1 - Man	7 North Okkalapa	2 Daily wages	2 Less than primary completed	0 Bamar	1 Buddhism	1 Single never married	1 Permanent	2 Both electricity and water source	150001 -200000	0	1 Never	3 Not recorded	2 no	2 no	1 Yes	1 NTP	3	4	1 Missed once or more	31	3 More than once a wee	2 ran out of drugs or forgot to pick up	0 No support	0 No	0 No	0 Did not receive Private treatment	0 No	0 No	3 Pharmacy (formal, like those run by doctors)	1 Yes	0 No	1 Yes	1 Air/coughing	2 Symptoms get worse
2015-03-01	30	1 - Man	7 North Okkalapa	5 Private employee	4 Middle school completed	0 Bamar	1 Buddhism	1 Single never married	1 Permanent	2 Both electricity and water source	200001 -300000	1	3 Past smoker	2 no	2 no	2 no	1 Yes	1 NTP	0	0	0 Did not miss	0	1 Never	0 Treated but did not miss	1 Household member	0 No	0 No	0 Did not receive Private treatment	0 No	0 No	1 Private clinic/hospital	1 Yes	0 No	1 Yes	1 Air/coughing	1 Drug resistance
2015-03-01	35	0 - women	7 North Okkalapa	6 Unemployed	6 Graduate	0 Bamar	1 Buddhism	2 Married/Cohabiting	1 Permanent	2 Both electricity and water source	150001 -200000	0	1 Never	2 no	2 no	2 no	0 No	2 MMA-PPM clinic	0	0	0 Did not miss	0	1 Never	0 Treated but did not miss	1 Household member	1 Yes	1 Yes	1 MMA	0 No	1 Yes	1 Private clinic/hospital	0 No	0 No	0 No	1 Air/coughing	2 Symptoms get worse
2015-03-01	50	1 - Man	7 North Okkalapa	5 Private employee	6 Graduate	0 Bamar	1 Buddhism	3 Divorced / Separated / Widowed	1 Permanent	2 Both electricity and water source	200001 -300000	1	3 Past smoker	2 no	2 no	2 no	1 Yes	1 NTP	0	0	0 Did not miss	0	1 Never	0 Treated but did not miss	1 Household member	0 No	0 No	0 Did not receive Private treatment	0 No	0 No	1 Private clinic/hospital	1 Yes	0 No	1 Yes	1 Air/coughing	1 Drug resistance
2015-03-01	36	1 - Man	7 North Okkalapa	6 Unemployed	4 Middle school completed	0 Bamar	1 Buddhism	2 Married/Cohabiting	1 Permanent	2 Both electricity and water source	100001 - 150000	1	3 Past smoker	2 no	2 no	2 no	1 Yes	1 NTP	0	0	0 Did not miss	0	1 Never	0 Treated but did not miss	1 Household member	0 No	0 No	0 Did not receive Private treatment	0 No	0 No	1 Private clinic/hospital	1 Yes	0 No	1 Yes	1 Air/coughing	1 Drug resistance
2015-03-01	41	0 - women	7 North Okkalapa	6 Unemployed	5 High school completed	0 Bamar	1 Buddhism	2 Married/Cohabiting	2 informal	2 Both electricity and water source	0 - 100000	0	1 Never	2 no	2 no	2 no	1 Yes	1 NTP	0	0	0 Did not miss	0	1 Never	0 Treated but did not miss	1 Household member	0 No	0 No	0 Did not receive Private treatment	0 No	0 No	4 Informal drug selling places	1 Yes	0 No	1 Yes	1 Air/coughing	2 Symptoms get worse
2015-03-01	65	1 - Man	7 North Okkalapa	3 Self employed	6 Graduate	1 Mixed	1 Buddhism	2 Married/Cohabiting	1 Permanent	2 Both electricity and water source	300000 - 3000000	0	1 Never	2 no	1 Yes	2 no	1 Yes	1 NTP	0	0	0 Did not miss	0	1 Never	0 Treated but did not miss	1 Household member	0 No	0 No	0 Did not receive Private treatment	0 No	0 No	1 Private clinic/hospital	1 Yes	0 No	1 Yes	1 Air/coughing	1 Drug resistance
2014-09-01	23	0 - women	8 Shwe Pyi Thar	6 Unemployed	3 Primary school completed	0 Bamar	1 Buddhism	2 Married/Cohabiting	2 informal	1 None	200001 -300000	0	1 Never	3 Not recorded	2 no	2 no	1 Yes	2 MMA-PPM clinic	0	0	0 Did not miss	0	1 Never	0 Treated but did not miss	0 No support	1 Yes	1 Yes	1 MMA	0 No	1 Yes	1 Private clinic/hospital	0 No	0 No	1 Yes	2 Air/coughing plus other(s)	2 Symptoms get worse
2014-09-01	30	1 - Man	8 Shwe Pyi Thar	2 Daily wages	3 Primary school completed	0 Bamar	1 Buddhism	2 Married/Cohabiting	2 informal	1 None	0 - 100000	1	1 Never	2 no	2 no	2 no	1 Yes	1 NTP	0	0	0 Did not miss	0	1 Never	0 Treated but did not miss	0 No support	0 No	0 No	0 Did not receive Private treatment	0 No	0 No	4 Informal drug selling places	0 No	0 No	1 Yes	0 Not aware of airborne spread	1 Drug resistance
2014-09-01	50	0 - women	8 Shwe Pyi Thar	2 Daily wages	3 Primary school completed	2 Ethnic minority	2 Christian	2 Married/Cohabiting	2 informal	4 Water only	0 - 100000	0	1 Never	2 no	2 no	2 no	1 Yes	1 NTP	0	0	0 Did not miss	0	1 Never	0 Treated but did not miss	0 No support	1 Yes	0 No	6 Other	0 No	0 No	3 Pharmacy (formal, like those run by doctors)	0 No	0 No	1 Yes	0 Not aware of airborne spread	2 Symptoms get worse
2014-09-01	30	1 - Man	8 Shwe Pyi Thar	6 Unemployed	3 Primary school completed	2 Ethnic minority	4 Hinduism	2 Married/Cohabiting	1 Permanent	1 None	0 - 100000	1	2 Current	2 no	2 no	2 no	1 Yes	1 NTP	0	0	0 Did not miss	0	1 Never	0 Treated but did not miss	0 No support	1 Yes	0 No	3 Private GP	0 No	0 No	1 Private clinic/hospital	1 Yes	0 No	1 Yes	2 Air/coughing plus other(s)	2 Symptoms get worse
2014-09-01	38	0 - women	8 Shwe Pyi Thar	3 Self employed	3 Primary school completed	0 Bamar	1 Buddhism	2 Married/Cohabiting	1 Permanent	4 Water only	300000 - 3000000	0	1 Never	2 no	2 no	2 no	1 Yes	1 NTP	0	0	0 Did not miss	0	1 Never	0 Treated but did not miss	0 No support	0 No	0 No	0 Did not receive Private treatment	0 No	0 No	1 Private clinic/hospital	1 Yes	0 No	1 Yes	2 Air/coughing plus other(s)	2 Symptoms get worse
2014-09-01	45	1 - Man	8 Shwe Pyi Thar	6 Unemployed	3 Primary school completed	0 Bamar	1 Buddhism	3 Divorced / Separated / Widowed	2 informal	1 None	0 - 100000	1	2 Current	2 no	2 no	2 no	1 Yes	1 NTP	0	0	0 Did not miss	0	1 Never	0 Treated but did not miss	0 No support	0 No	0 No	0 Did not receive Private treatment	0 No	0 No	1 Private clinic/hospital	1 Yes	0 No	1 Yes	2 Air/coughing plus other(s)	2 Symptoms get worse
2014-10-01	34	0 - women	8 Shwe Pyi Thar	5 Private employee	3 Primary school completed	0 Bamar	1 Buddhism	3 Divorced / Separated / Widowed	1 Permanent	2 Both electricity and water source	150001 -200000	0	1 Never	2 no	2 no	2 no	1 Yes	1 NTP	0	0	0 Did not miss	0	1 Never	0 Treated but did not miss	0 No support	0 No	0 No	0 Did not receive Private treatment	0 No	0 No	1 Private clinic/hospital	1 Yes	0 No	1 Yes	1 Air/coughing	2 Symptoms get worse
2014-10-01	40	1 - Man	8 Shwe Pyi Thar	5 Private employee	3 Primary school completed	0 Bamar	1 Buddhism	1 Single never married	2 informal	2 Both electricity and water source	200001 -300000	1	3 Past smoker	2 no	2 no	2 no	1 Yes	1 NTP	0	0	0 Did not miss	0	1 Never	0 Treated but did not miss	0 No support	0 No	0 No	0 Did not receive Private treatment	0 No	0 No	1 Private clinic/hospital	1 Yes	0 No	1 Yes	1 Air/coughing	2 Symptoms get worse
2014-10-01	76	1 - Man	8 Shwe Pyi Thar	7 Retired	1 None	0 Bamar	1 Buddhism	3 Divorced / Separated / Widowed	1 Permanent	2 Both electricity and water source	300000 - 3000000	1	3 Past smoker	2 no	2 no	2 no	1 Yes	1 NTP	0	0	0 Did not miss	0	1 Never	0 Treated but did not miss	1 Household member	0 No	0 No	0 Did not receive Private treatment	0 No	0 No	1 Private clinic/hospital	0 No	0 No	1 Yes	1 Air/coughing	1 Drug resistance
2014-10-01	34	1 - Man	8 Shwe Pyi Thar	5 Private employee	3 Primary school completed	2 Ethnic minority	1 Buddhism	1 Single never married	2 informal	2 Both electricity and water source	100001 - 150000	1	1 Never	2 no	2 no	2 no	1 Yes	1 NTP	0	0	0 Did not miss	0	1 Never	0 Treated but did not miss	0 No support	1 Yes	0 No	3 Private GP	0 No	0 No	3 Pharmacy (formal, like those run by doctors)	1 Yes	0 No	1 Yes	2 Air/coughing plus other(s)	2 Symptoms get worse
2014-11-01	19	1 - Man	8 Shwe Pyi Thar	3 Self employed	3 Primary school completed	0 Bamar	1 Buddhism	1 Single never married	1 Permanent	2 Both electricity and water source	200001 -300000	0	3 Past smoker	2 no	2 no	2 no	1 Yes	1 NTP	0	0	0 Did not miss	0	1 Never	0 Treated but did not miss	1 Household member	0 No	0 No	0 Did not receive Private treatment	0 No	0 No	3 Pharmacy (formal, like those run by doctors)	0 No	0 No	1 Yes	2 Air/coughing plus other(s)	2 Symptoms get worse
2014-11-01	37	0 - women	8 Shwe Pyi Thar	6 Unemployed	3 Primary school completed	0 Bamar	1 Buddhism	1 Single never married	1 Permanent	2 Both electricity and water source	100001 - 150000	0	1 Never	2 no	2 no	2 no	1 Yes	1 NTP	0	0	0 Did not miss	0	1 Never	0 Treated but did not miss	1 Household member	0 No	0 No	0 Did not receive Private treatment	1 Yes	1 Yes	1 Private clinic/hospital	1 Yes	1 Yes	1 Yes	0 Not aware of airborne spread	2 Symptoms get worse
2014-11-01	40	1 - Man	8 Shwe Pyi Thar	1 Dependent	2 Less than primary completed	0 Bamar	1 Buddhism	2 Married/Cohabiting	2 informal	2 Both electricity and water source	0 - 100000	1	1 Never	2 no	1 Yes	2 no	1 Yes	1 NTP	0	0	0 Did not miss	0	1 Never	0 Treated but did not miss	0 No support	0 No	0 No	0 Did not receive Private treatment	0 No	0 No	1 Private clinic/hospital	1 Yes	1 Yes	1 Yes	2 Air/coughing plus other(s)	2 Symptoms get worse
2014-12-01	19	1 - Man	8 Shwe Pyi Thar	2 Daily wages	3 Primary school completed	0 Bamar	1 Buddhism	1 Single never married	2 informal	2 Both electricity and water source	300000 - 3000000	2	3 Past smoker	2 no	2 no	2 no	1 Yes	1 NTP	0	0	0 Did not miss	0	1 Never	0 Treated but did not miss	1 Household member	0 No	0 No	0 Did not receive Private treatment	0 No	0 No	3 Pharmacy (formal, like those run by doctors)	0 No	0 No	1 Yes	1 Air/coughing	2 Symptoms get worse
2014-12-01	74	1 - Man	8 Shwe Pyi Thar	7 Retired	3 Primary school completed	0 Bamar	1 Buddhism	2 Married/Cohabiting	1 Permanent	2 Both electricity and water source	150001 -200000	1	3 Past smoker	3 Not recorded	2 no	2 no	0 No	2 MMA-PPM clinic	0	0	0 Did not miss	0	1 Never	0 Treated but did not miss	1 Household member	1 Yes	1 Yes	1 MMA	0 No	1 Yes	3 Pharmacy (formal, like those run by doctors)	0 No	0 No	1 Yes	1 Air/coughing	2 Symptoms get worse
2014-12-01	61	0 - women	8 Shwe Pyi Thar	7 Retired	2 Less than primary completed	0 Bamar	1 Buddhism	2 Married/Cohabiting	1 Permanent	2 Both electricity and water source	300000 - 3000000	0	1 Never	2 no	2 no	2 no	1 Yes	1 NTP	0	0	0 Did not miss	0	1 Never	0 Treated but did not miss	1 Household member	0 No	0 No	0 Did not receive Private treatment	0 No	0 No	1 Private clinic/hospital	1 Yes	0 No	1 Yes	1 Air/coughing	2 Symptoms get worse
2014-12-01	46	1 - Man	8 Shwe Pyi Thar	5 Private employee	4 Middle school completed	0 Bamar	1 Buddhism	1 Single never married	2 informal	2 Both electricity and water source	0 - 100000	1	3 Past smoker	2 no	2 no	2 no	1 Yes	1 NTP	0	0	0 Did not miss	0	1 Never	0 Treated but did not miss	0 No support	0 No	0 No	0 Did not receive Private treatment	0 No	0 No	1 Private clinic/hospital	1 Yes	0 No	1 Yes	1 Air/coughing	2 Symptoms get worse
2014-12-01	68	0 - women	8 Shwe Pyi Thar	1 Dependent	2 Less than primary completed	0 Bamar	1 Buddhism	3 Divorced / Separated / Widowed	2 informal	2 Both electricity and water source	100001 - 150000	0	3 Past smoker	3 Not recorded	2 no	2 no	1 Yes	1 NTP	0	0	0 Did not miss	0	1 Never	0 Treated but did not miss	1 Household member	0 No	0 No	0 Did not receive Private treatment	0 No	0 No	1 Private clinic/hospital	1 Yes	0 No	1 Yes	2 Air/coughing plus other(s)	2 Symptoms get worse
2014-12-01	40	1 - Man	8 Shwe Pyi Thar	5 Private employee	4 Middle school completed	0 Bamar	1 Buddhism	1 Single never married	1 Permanent	2 Both electricity and water source	0 - 100000	1	3 Past smoker	2 no	2 no	2 no	1 Yes	1 NTP	0	0	0 Did not miss	0	1 Never	0 Treated but did not miss	1 Household member	0 No	0 No	0 Did not receive Private treatment	0 No	0 No	3 Pharmacy (formal, like those run by doctors)	0 No	0 No	1 Yes	1 Air/coughing	2 Symptoms get worse
2015-01-01	45	0 - women	8 Shwe Pyi Thar	1 Dependent	2 Less than primary completed	0 Bamar	1 Buddhism	2 Married/Cohabiting	1 Permanent	2 Both electricity and water source	300000 - 3000000	0	1 Never	2 no	2 no	2 no	1 Yes	1 NTP	0	0	0 Did not miss	0	1 Never	0 Treated but did not miss	0 No support	0 No	0 No	0 Did not receive Private treatment	0 No	0 No	1 Private clinic/hospital	1 Yes	0 No	1 Yes	1 Air/coughing	2 Symptoms get worse
2015-01-01	63	1 - Man	8 Shwe Pyi Thar	4 Government employee	4 Middle school completed	0 Bamar	1 Buddhism	2 Married/Cohabiting	1 Permanent	2 Both electricity and water source	0 - 100000	1	1 Never	3 Not recorded	2 no	2 no	1 Yes	1 NTP	0	0	0 Did not miss	0	1 Never	0 Treated but did not miss	0 No support	0 No	0 No	0 Did not receive Private treatment	0 No	0 No	1 Private clinic/hospital	1 Yes	1 Yes	1 Yes	1 Air/coughing	2 Symptoms get worse
2015-01-01	32	1 - Man	8 Shwe Pyi Thar	6 Unemployed	2 Less than primary completed	0 Bamar	1 Buddhism	1 Single never married	1 Permanent	1 None	0 - 100000	2	2 Current	3 Not recorded	3 Not recorded	3 Not recorded	1 Yes	1 NTP	0	0	0 Did not miss	0	1 Never	0 Treated but did not miss	1 Household member	0 No	0 No	0 Did not receive Private treatment	0 No	0 No	1 Private clinic/hospital	1 Yes	0 No	1 Yes	0 Not aware of airborne spread	2 Symptoms get worse
2015-02-01	34	1 - Man	8 Shwe Pyi Thar	3 Self employed	4 Middle school completed	0 Bamar	1 Buddhism	2 Married/Cohabiting	2 informal	2 Both electricity and water source	200001 -300000	1	1 Never	2 no	2 no	2 no	1 Yes	2 MMA-PPM clinic	0	0	0 Did not miss	0	1 Never	0 Treated but did not miss	1 Household member	1 Yes	1 Yes	1 MMA	0 No	1 Yes	1 Private clinic/hospital	1 Yes	0 No	1 Yes	1 Air/coughing	2 Symptoms get worse
2015-02-01	20	0 - women	8 Shwe Pyi Thar	5 Private employee	3 Primary school completed	0 Bamar	1 Buddhism	1 Single never married	1 Permanent	2 Both electricity and water source	300000 - 3000000	0	1 Never	2 no	2 no	2 no	1 Yes	1 NTP	0	0	0 Did not miss	0	1 Never	0 Treated but did not miss	1 Household member	0 No	0 No	0 Did not receive Private treatment	0 No	0 No	3 Pharmacy (formal, like those run by doctors)	0 No	0 No	1 Yes	1 Air/coughing	2 Symptoms get worse
2015-02-01	45	1 - Man	8 Shwe Pyi Thar	3 Self employed	2 Less than primary completed	0 Bamar	1 Buddhism	2 Married/Cohabiting	1 Permanent	2 Both electricity and water source	0 - 100000	0	1 Never	3 Not recorded	2 no	2 no	1 Yes	2 MMA-PPM clinic	0	0	0 Did not miss	0	1 Never	0 Treated but did not miss	0 No support	1 Yes	1 Yes	1 MMA	0 No	1 Yes	3 Pharmacy (formal, like those run by doctors)	1 Yes	0 No	1 Yes	1 Air/coughing	2 Symptoms get worse
2015-02-01	20	1 - Man	8 Shwe Pyi Thar	2 Daily wages	2 Less than primary completed	2 Ethnic minority	1 Buddhism	2 Married/Cohabiting	2 informal	3 Electricity only		1	3 Past smoker	2 no	2 no	2 no	1 Yes	1 NTP	0	0	0 Did not miss	0	1 Never	0 Treated but did not miss	1 Household member	0 No	0 No	0 Did not receive Private treatment	0 No	0 No	3 Pharmacy (formal, like those run by doctors)	1 Yes	0 No	1 Yes	2 Air/coughing plus other(s)	2 Symptoms get worse
2015-02-01	20	1 - Man	8 Shwe Pyi Thar	1 Dependent	5 High school completed	0 Bamar	1 Buddhism	1 Single never married	1 Permanent	2 Both electricity and water source	150001 -200000	0	1 Never	2 no	2 no	2 no	1 Yes	1 NTP	0	0	0 Did not miss	0	1 Never	0 Treated but did not miss	1 Household member	0 No	0 No	0 Did not receive Private treatment	0 No	0 No	1 Private clinic/hospital	1 Yes	0 No	1 Yes	1 Air/coughing	2 Symptoms get worse
2014-09-01	21	0 - women	9 South Okkalapa	3 Self employed	4 Middle school completed	0 Bamar	1 Buddhism	1 Single never married	1 Permanent	2 Both electricity and water source	300000 - 3000000	0	1 Never	1 Yes	3 Not recorded	3 Not recorded	1 Yes	2 MMA-PPM clinic			0 Did not miss	0	1 Never	0 Treated but did not miss	1 Household member	0 No	0 No	0 Did not receive Private treatment	0 No	0 No	7 Nobody	0 No	0 No	0 No	1 Air/coughing	2 Symptoms get worse
2014-09-01	57	1 - Man	9 South Okkalapa	3 Self employed	3 Primary school completed	0 Bamar	1 Buddhism	2 Married/Cohabiting	1 Permanent	2 Both electricity and water source	0 - 100000	1	3 Past smoker	3 Not recorded	2 no	2 no	0 No	2 MMA-PPM clinic	0	0	0 Did not miss	0	1 Never	0 Treated but did not miss	1 Household member	1 Yes	1 Yes	1 MMA	0 No	1 Yes	1 Private clinic/hospital	0 No	1 Yes	1 Yes	1 Air/coughing	2 Symptoms get worse
2014-09-01	21	1 - Man	9 South Okkalapa	2 Daily wages	4 Middle school completed	2 Ethnic minority	1 Buddhism	1 Single never married	1 Permanent	2 Both electricity and water source	200001 -300000	1	1 Never	3 Not recorded	2 no	2 no	0 No	2 MMA-PPM clinic	0	0	0 Did not miss	0	1 Never	0 Treated but did not miss	1 Household member	1 Yes	1 Yes	1 MMA	0 No	1 Yes	7 Nobody	0 No	0 No	0 No	0 Not aware of airborne spread	2 Symptoms get worse
2014-09-01	49	1 - Man	9 South Okkalapa	5 Private employee	5 High school completed	0 Bamar	1 Buddhism	2 Married/Cohabiting	1 Permanent	2 Both electricity and water source	200001 -300000	0	1 Never	2 no	3 Not recorded	3 Not recorded	1 Yes	1 NTP			0 Did not miss	0	1 Never	0 Treated but did not miss	0 No support	0 No	0 No	0 Did not receive Private treatment	0 No	0 No	3 Pharmacy (formal, like those run by doctors)	0 No	0 No	1 Yes	0 Not aware of airborne spread	2 Symptoms get worse
2014-09-01	55	1 - Man	9 South Okkalapa	6 Unemployed	3 Primary school completed	0 Bamar	1 Buddhism	1 Single never married	1 Permanent	2 Both electricity and water source	150001 -200000	0	3 Past smoker	2 no	3 Not recorded	3 Not recorded	1 Yes	1 NTP			0 Did not miss	0	1 Never	0 Treated but did not miss	1 Household member	0 No	0 No	0 Did not receive Private treatment	0 No	0 No	7 Nobody	0 No	1 Yes	0 No	1 Air/coughing	2 Symptoms get worse
2014-09-01	55	1 - Man	9 South Okkalapa	6 Unemployed	4 Middle school completed	0 Bamar	1 Buddhism	2 Married/Cohabiting	1 Permanent	2 Both electricity and water source	200001 -300000	1	3 Past smoker	2 no	2 no	2 no	1 Yes	1 NTP	0	0	0 Did not miss	0	1 Never	0 Treated but did not miss	1 Household member	1 Yes	1 Yes	2 Sun clinic	0 No	1 Yes	1 Private clinic/hospital	1 Yes	0 No	1 Yes	2 Air/coughing plus other(s)	1 Drug resistance
2014-10-01	50	1 - Man	9 South Okkalapa	5 Private employee	6 Graduate	0 Bamar	1 Buddhism	2 Married/Cohabiting	2 informal	2 Both electricity and water source	100001 - 150000	2	3 Past smoker	2 no	2 no	2 no	1 Yes	1 NTP	0	0	0 Did not miss	0	1 Never	0 Treated but did not miss	0 No support	0 No	0 No	0 Did not receive Private treatment	0 No	0 No	1 Private clinic/hospital	1 Yes	0 No	1 Yes	0 Not aware of airborne spread	1 Drug resistance
2014-10-01	44	1 - Man	9 South Okkalapa	2 Daily wages	3 Primary school completed	0 Bamar	1 Buddhism	2 Married/Cohabiting	2 informal	3 Electricity only	0 - 100000	1	3 Past smoker	2 no	2 no	2 no	1 Yes	1 NTP	0	0	0 Did not miss	0	1 Never	0 Treated but did not miss	1 Household member	0 No	0 No	0 Did not receive Private treatment	0 No	0 No	1 Private clinic/hospital	1 Yes	0 No	1 Yes	1 Air/coughing	2 Symptoms get worse
2014-10-01	49	0 - women	9 South Okkalapa	6 Unemployed	4 Middle school completed	0 Bamar	1 Buddhism	2 Married/Cohabiting	1 Permanent	2 Both electricity and water source	300000 - 3000000	0	1 Never	3 Not recorded	3 Not recorded	3 Not recorded	0 No	2 MMA-PPM clinic	0	0	0 Did not miss	0	1 Never	0 Treated but did not miss	5 other	1 Yes	1 Yes	1 MMA	0 No	1 Yes	1 Private clinic/hospital	1 Yes	0 No	1 Yes	1 Air/coughing	1 Drug resistance
2014-10-01	20	1 - Man	9 South Okkalapa	6 Unemployed	6 Graduate	0 Bamar	1 Buddhism	1 Single never married	1 Permanent	2 Both electricity and water source	300000 - 3000000	1	3 Past smoker	3 Not recorded	3 Not recorded	3 Not recorded	0 No	2 MMA-PPM clinic	0	0	0 Did not miss	0	1 Never	0 Treated but did not miss	1 Household member	1 Yes	1 Yes	1 MMA	0 No	1 Yes	3 Pharmacy (formal, like those run by doctors)	0 No	0 No	1 Yes	2 Air/coughing plus other(s)	2 Symptoms get worse
2014-11-01	47	1 - Man	9 South Okkalapa	3 Self employed	4 Middle school completed	0 Bamar	1 Buddhism	2 Married/Cohabiting	1 Permanent	2 Both electricity and water source	150001 -200000	2	3 Past smoker	3 Not recorded	3 Not recorded	3 Not recorded	1 Yes	1 NTP			0 Did not miss	0	1 Never	0 Treated but did not miss	1 Household member	1 Yes	1 Yes	1 MMA	0 No	1 Yes	1 Private clinic/hospital	0 No	0 No	0 No	2 Air/coughing plus other(s)	1 Drug resistance
2014-11-01	19	1 - Man	9 South Okkalapa	5 Private employee	4 Middle school completed	0 Bamar	1 Buddhism	1 Single never married	2 informal	2 Both electricity and water source	150001 -200000	2	3 Past smoker	3 Not recorded	3 Not recorded	3 Not recorded	1 Yes	1 NTP			0 Did not miss	0	1 Never	0 Treated but did not miss	1 Household member	0 No	0 No	0 Did not receive Private treatment	0 No	0 No	3 Pharmacy (formal, like those run by doctors)	0 No	0 No	1 Yes	1 Air/coughing	1 Drug resistance
2014-11-01	18	1 - Man	9 South Okkalapa	1 Dependent	5 High school completed	0 Bamar	1 Buddhism	1 Single never married	1 Permanent	2 Both electricity and water source	200001 -300000	0	1 Never	3 Not recorded	3 Not recorded	3 Not recorded	1 Yes	1 NTP			0 Did not miss	0	1 Never	0 Treated but did not miss	1 Household member	1 Yes	1 Yes	1 MMA	0 No	1 Yes	1 Private clinic/hospital	1 Yes	0 No	1 Yes	2 Air/coughing plus other(s)	1 Drug resistance
2014-11-01	50	1 - Man	9 South Okkalapa	2 Daily wages	4 Middle school completed	0 Bamar	1 Buddhism	1 Single never married	2 informal	2 Both electricity and water source	150001 -200000	1	3 Past smoker	3 Not recorded	3 Not recorded	3 Not recorded	1 Yes	1 NTP			0 Did not miss	0	1 Never	0 Treated but did not miss	1 Household member	0 No	0 No	0 Did not receive Private treatment	0 No	0 No	1 Private clinic/hospital	1 Yes	0 No	1 Yes	2 Air/coughing plus other(s)	1 Drug resistance
2014-12-01	50	1 - Man	9 South Okkalapa	4 Government employee	5 High school completed	0 Bamar	1 Buddhism	2 Married/Cohabiting	1 Permanent	2 Both electricity and water source	200001 -300000	1	3 Past smoker	2 no	3 Not recorded	3 Not recorded	1 Yes	1 NTP	0		0 Did not miss	0	1 Never	0 Treated but did not miss	1 Household member	1 Yes	0 No	1 MMA	0 No	0 No	1 Private clinic/hospital	0 No	0 No	0 No	1 Air/coughing	1 Drug resistance
2014-12-01	23	0 - women	9 South Okkalapa	1 Dependent	4 Middle school completed	2 Ethnic minority	3 Islam	2 Married/Cohabiting	1 Permanent	2 Both electricity and water source	150001 -200000	0	3 Past smoker	2 no	3 Not recorded	3 Not recorded	1 Yes	1 NTP	0	0	0 Did not miss	0	1 Never	0 Treated but did not miss	1 Household member	1 Yes	0 No	1 MMA	1 Yes	1 Yes	1 Private clinic/hospital	1 Yes	0 No	1 Yes	2 Air/coughing plus other(s)	1 Drug resistance
2014-12-01	49	1 - Man	9 South Okkalapa	6 Unemployed	4 Middle school completed	0 Bamar	1 Buddhism	3 Divorced / Separated / Widowed	1 Permanent	2 Both electricity and water source	0 - 100000	1	3 Past smoker	3 Not recorded	2 no	2 no	0 No	2 MMA-PPM clinic	0	0	0 Did not miss	0	2 Less than once a week	1 Forgot	1 Household member	1 Yes	1 Yes	1 MMA	0 No	1 Yes	1 Private clinic/hospital	1 Yes	0 No	1 Yes	2 Air/coughing plus other(s)	1 Drug resistance
2014-12-01	44	1 - Man	9 South Okkalapa	5 Private employee	4 Middle school completed	0 Bamar	1 Buddhism	2 Married/Cohabiting	1 Permanent	2 Both electricity and water source	100001 - 150000	1	1 Never	2 no	1 Yes	3 Not recorded	0 No	2 MMA-PPM clinic	0	0	0 Did not miss	0	1 Never	0 Treated but did not miss	1 Household member	1 Yes	1 Yes	1 MMA	1 Yes	1 Yes	1 Private clinic/hospital	1 Yes	1 Yes	1 Yes	2 Air/coughing plus other(s)	1 Drug resistance
2015-01-01	30	1 - Man	9 South Okkalapa	3 Self employed	4 Middle school completed	0 Bamar	1 Buddhism	3 Divorced / Separated / Widowed	2 informal	2 Both electricity and water source	100001 - 150000	1	3 Past smoker	3 Not recorded	3 Not recorded	3 Not recorded	1 Yes	1 NTP			0 Did not miss	0	1 Never	0 Treated but did not miss	1 Household member	0 No	0 No	0 Did not receive Private treatment	0 No	0 No	1 Private clinic/hospital	1 Yes	0 No	1 Yes	2 Air/coughing plus other(s)	2 Symptoms get worse
2015-01-01	23	0 - women	9 South Okkalapa	5 Private employee	6 Graduate	0 Bamar	1 Buddhism	2 Married/Cohabiting	2 informal	2 Both electricity and water source	300000 - 3000000	0	1 Never	3 Not recorded	3 Not recorded	3 Not recorded	1 Yes	1 NTP	0	0	0 Did not miss	2	3 More than once a wee	2 ran out of drugs or forgot to pick up	1 Household member	0 No	0 No	0 Did not receive Private treatment	0 No	0 No	1 Private clinic/hospital	0 No	0 No	1 Yes	1 Air/coughing	1 Drug resistance
2015-01-01	46	1 - Man	9 South Okkalapa	6 Unemployed	6 Graduate	0 Bamar	1 Buddhism	2 Married/Cohabiting	1 Permanent	2 Both electricity and water source	150001 -200000	0	3 Past smoker	3 Not recorded	3 Not recorded	3 Not recorded	1 Yes	1 NTP	0	0	0 Did not miss	0	1 Never	0 Treated but did not miss	1 Household member	1 Yes	1 Yes	4 Private Hospital	0 No	1 Yes	1 Private clinic/hospital	0 No	0 No	0 No	2 Air/coughing plus other(s)	1 Drug resistance
2015-01-01	36	1 - Man	9 South Okkalapa	6 Unemployed	3 Primary school completed	0 Bamar	1 Buddhism	2 Married/Cohabiting	2 informal	2 Both electricity and water source	0 - 100000	1	3 Past smoker	2 no	3 Not recorded	3 Not recorded	1 Yes	1 NTP	0	0	0 Did not miss	0	1 Never	0 Treated but did not miss	1 Household member	0 No	0 No	0 Did not receive Private treatment	0 No	0 No	1 Private clinic/hospital	1 Yes	0 No	1 Yes	1 Air/coughing	2 Symptoms get worse
2015-02-01	40	1 - Man	9 South Okkalapa	6 Unemployed	4 Middle school completed	0 Bamar	1 Buddhism	1 Single never married	2 informal	2 Both electricity and water source	200001 -300000	1	3 Past smoker	3 Not recorded	3 Not recorded	3 Not recorded	1 Yes	1 NTP	0		0 Did not miss	0	1 Never	0 Treated but did not miss	1 Household member	1 Yes	1 Yes	3 Private GP	0 No	1 Yes	1 Private clinic/hospital	1 Yes	0 No	1 Yes	2 Air/coughing plus other(s)	1 Drug resistance
2015-02-01	23	0 - women	9 South Okkalapa	5 Private employee	3 Primary school completed	0 Bamar	1 Buddhism	1 Single never married	2 informal	2 Both electricity and water source	0 - 100000	0	1 Never	3 Not recorded	3 Not recorded	3 Not recorded	1 Yes	1 NTP	0		0 Did not miss	0	1 Never	0 Treated but did not miss	1 Household member	0 No	0 No	0 Did not receive Private treatment	0 No	0 No	1 Private clinic/hospital	1 Yes	0 No	1 Yes	1 Air/coughing	1 Drug resistance
2015-03-01	49	1 - Man	9 South Okkalapa	5 Private employee	4 Middle school completed	2 Ethnic minority	3 Islam	1 Single never married	1 Permanent	2 Both electricity and water source	100001 - 150000	0	1 Never	2 no	2 no	2 no	0 No	2 MMA-PPM clinic	0	0	0 Did not miss	0	1 Never	0 Treated but did not miss	1 Household member	1 Yes	1 Yes	1 MMA	0 No	1 Yes	1 Private clinic/hospital	1 Yes	0 No	1 Yes	1 Air/coughing	1 Drug resistance
2015-03-01	47	1 - Man	9 South Okkalapa	3 Self employed	4 Middle school completed	0 Bamar	1 Buddhism	3 Divorced / Separated / Widowed	2 informal	2 Both electricity and water source	0 - 100000	1	3 Past smoker	1 Yes	3 Not recorded	3 Not recorded	1 Yes	1 NTP	0	0	0 Did not miss	0	1 Never	0 Treated but did not miss	1 Household member	0 No	0 No	0 Did not receive Private treatment	1 Yes	1 Yes	3 Pharmacy (formal, like those run by doctors)	0 No	0 No	1 Yes	2 Air/coughing plus other(s)	1 Drug resistance
2014-09-01	29	1 - Man	10 Thingan Gyun	3 Self employed	4 Middle school completed	0 Bamar	1 Buddhism	2 Married/Cohabiting	1 Permanent	2 Both electricity and water source	200001 -300000	0	1 Never	2 no	3 Not recorded	3 Not recorded	1 Yes	1 NTP	0		0 Did not miss	0	1 Never	0 Treated but did not miss	1 Household member	0 No	0 No	0 Did not receive Private treatment	0 No	0 No	1 Private clinic/hospital	1 Yes	0 No	1 Yes	1 Air/coughing	1 Drug resistance
2014-09-01	51	0 - women	10 Thingan Gyun	1 Dependent	3 Primary school completed	2 Ethnic minority	1 Buddhism	2 Married/Cohabiting	1 Permanent	2 Both electricity and water source	200001 -300000	1	1 Never	2 no	3 Not recorded	3 Not recorded	1 Yes	1 NTP	0		0 Did not miss	0	1 Never	0 Treated but did not miss	0 No support	0 No	0 No	0 Did not receive Private treatment	0 No	0 No	1 Private clinic/hospital	1 Yes	0 No	0 No	0 Not aware of airborne spread	2 Symptoms get worse
2014-10-01	55	1 - Man	10 Thingan Gyun	3 Self employed	4 Middle school completed	0 Bamar	1 Buddhism	2 Married/Cohabiting	1 Permanent	2 Both electricity and water source	300000 - 3000000	0	3 Past smoker	2 no	2 no	2 no	1 Yes	1 NTP	0	0	0 Did not miss	0	1 Never	0 Treated but did not miss	1 Household member	0 No	0 No	0 Did not receive Private treatment	0 No	0 No	1 Private clinic/hospital	1 Yes	0 No	1 Yes	2 Air/coughing plus other(s)	1 Drug resistance
2014-10-01	65	0 - women	10 Thingan Gyun	1 Dependent	4 Middle school completed	0 Bamar	1 Buddhism	2 Married/Cohabiting	1 Permanent	2 Both electricity and water source	100001 - 150000	0	1 Never	2 no	2 no	2 no	1 Yes	1 NTP	0		0 Did not miss	0	1 Never	0 Treated but did not miss	1 Household member	0 No	0 No	0 Did not receive Private treatment	0 No	0 No	1 Private clinic/hospital	1 Yes	0 No	1 Yes	0 Not aware of airborne spread	2 Symptoms get worse
2014-10-01	30	1 - Man	10 Thingan Gyun	3 Self employed	4 Middle school completed	2 Ethnic minority	1 Buddhism	1 Single never married	1 Permanent	2 Both electricity and water source	200001 -300000	1	3 Past smoker	1 Yes	2 no	2 no	1 Yes	1 NTP	0	0	0 Did not miss	0	1 Never	0 Treated but did not miss	0 No support	0 No	0 No	0 Did not receive Private treatment	0 No	0 No	3 Pharmacy (formal, like those run by doctors)	0 No	0 No	1 Yes	2 Air/coughing plus other(s)	1 Drug resistance
2014-10-01	47	1 - Man	10 Thingan Gyun	2 Daily wages	5 High school completed	0 Bamar	1 Buddhism	2 Married/Cohabiting	1 Permanent	2 Both electricity and water source	300000 - 3000000	1	3 Past smoker	2 no	2 no	2 no	1 Yes	1 NTP	0	0	0 Did not miss	0	1 Never	0 Treated but did not miss	0 No support	0 No	0 No	0 Did not receive Private treatment	0 No	0 No	1 Private clinic/hospital	1 Yes	0 No	1 Yes	1 Air/coughing	2 Symptoms get worse
2014-11-01	33	1 - Man	10 Thingan Gyun	3 Self employed	4 Middle school completed	0 Bamar	1 Buddhism	1 Single never married	2 informal	2 Both electricity and water source	200001 -300000	0	3 Past smoker	2 no	2 no	2 no	1 Yes	1 NTP	0	0	0 Did not miss	0	1 Never	0 Treated but did not miss	1 Household member	0 No	0 No	0 Did not receive Private treatment	0 No	0 No	3 Pharmacy (formal, like those run by doctors)	1 Yes	0 No	1 Yes	2 Air/coughing plus other(s)	1 Drug resistance
2014-11-01	49	1 - Man	10 Thingan Gyun	2 Daily wages	4 Middle school completed	0 Bamar	1 Buddhism	2 Married/Cohabiting	2 informal	2 Both electricity and water source	100001 - 150000	1	1 Never	2 no	2 no	2 no	1 Yes	1 NTP	0	0	0 Did not miss	0	1 Never	0 Treated but did not miss	1 Household member	0 No	0 No	0 Did not receive Private treatment	0 No	0 No	3 Pharmacy (formal, like those run by doctors)	0 No	0 No	1 Yes	0 Not aware of airborne spread	2 Symptoms get worse
2014-12-01	27	0 - women	10 Thingan Gyun	4 Government employee	6 Graduate	0 Bamar	1 Buddhism	2 Married/Cohabiting	2 informal	2 Both electricity and water source	0 - 100000	0	1 Never	2 no	2 no	2 no	1 Yes	1 NTP	0	0	0 Did not miss	0	1 Never	0 Treated but did not miss	1 Household member	1 Yes	0 No		0 No	0 No	1 Private clinic/hospital	1 Yes	0 No	1 Yes	1 Air/coughing	2 Symptoms get worse
2014-12-01	50	1 - Man	10 Thingan Gyun	6 Unemployed	5 High school completed	0 Bamar	1 Buddhism	2 Married/Cohabiting	1 Permanent	2 Both electricity and water source	100001 - 150000	1	1 Never	3 Not recorded	2 no	2 no	1 Yes	1 NTP	0	0	0 Did not miss	0	1 Never	0 Treated but did not miss	0 No support	0 No	0 No	0 Did not receive Private treatment	0 No	0 No	7 Nobody	0 No	0 No	0 No	1 Air/coughing	1 Drug resistance
2014-12-01	52	0 - women	10 Thingan Gyun	6 Unemployed	3 Primary school completed	0 Bamar	1 Buddhism	2 Married/Cohabiting	2 informal	2 Both electricity and water source	0 - 100000	0	1 Never	2 no	2 no	2 no	1 Yes	1 NTP	0	0	0 Did not miss	0	1 Never	0 Treated but did not miss	1 Household member	0 No	0 No	0 Did not receive Private treatment	0 No	0 No	3 Pharmacy (formal, like those run by doctors)	1 Yes	0 No	1 Yes	1 Air/coughing	2 Symptoms get worse
2014-12-01	38	0 - women	10 Thingan Gyun	1 Dependent	4 Middle school completed	2 Ethnic minority	1 Buddhism	2 Married/Cohabiting	1 Permanent	2 Both electricity and water source	200001 -300000	0	1 Never	2 no	2 no	2 no	1 Yes	1 NTP	0	0	0 Did not miss	0	1 Never	0 Treated but did not miss	2 non household family member	0 No	0 No	0 Did not receive Private treatment	0 No	0 No	1 Private clinic/hospital	1 Yes	0 No	1 Yes	2 Air/coughing plus other(s)	1 Drug resistance
2015-01-01	57	1 - Man	10 Thingan Gyun	4 Government employee	6 Graduate	0 Bamar	1 Buddhism	2 Married/Cohabiting	1 Permanent	2 Both electricity and water source	150001 -200000	1	3 Past smoker	2 no	2 no	2 no	1 Yes	1 NTP	0	0	0 Did not miss	0	1 Never	0 Treated but did not miss	1 Household member	0 No	0 No	0 Did not receive Private treatment	0 No	0 No	1 Private clinic/hospital	1 Yes	0 No	1 Yes	0 Not aware of airborne spread	2 Symptoms get worse
2015-01-01	46	1 - Man	10 Thingan Gyun	2 Daily wages	3 Primary school completed	2 Ethnic minority	3 Islam	2 Married/Cohabiting	2 informal	2 Both electricity and water source	100001 - 150000	1	1 Never	3 Not recorded	2 no	2 no	1 Yes	1 NTP	0	0	0 Did not miss	0	1 Never	0 Treated but did not miss	1 Household member	0 No	0 No	0 Did not receive Private treatment	0 No	0 No	1 Private clinic/hospital	1 Yes	0 No	1 Yes	0 Not aware of airborne spread	1 Drug resistance
2015-01-01	27	1 - Man	10 Thingan Gyun	2 Daily wages	5 High school completed	1 Mixed	3 Islam	2 Married/Cohabiting	1 Permanent	2 Both electricity and water source	100001 - 150000	2	2 Current	3 Not recorded	2 no	2 no	1 Yes	1 NTP	0	0	1 Missed once or more	1	2 Less than once a week	2 ran out of drugs or forgot to pick up	1 Household member	0 No	0 No	0 Did not receive Private treatment	0 No	0 No	3 Pharmacy (formal, like those run by doctors)	1 Yes	0 No	1 Yes	1 Air/coughing	0 Nothing
2015-01-01	54	1 - Man	10 Thingan Gyun	5 Private employee	3 Primary school completed	0 Bamar	1 Buddhism	1 Single never married	1 Permanent	2 Both electricity and water source	300000 - 3000000	1	3 Past smoker	3 Not recorded	2 no	2 no	1 Yes	1 NTP	0	0	0 Did not miss	0	1 Never	0 Treated but did not miss	1 Household member	0 No	0 No	0 Did not receive Private treatment	0 No	0 No	1 Private clinic/hospital	1 Yes	0 No	1 Yes	1 Air/coughing	2 Symptoms get worse
2015-02-01	35	1 - Man	10 Thingan Gyun	3 Self employed	5 High school completed	0 Bamar	1 Buddhism	2 Married/Cohabiting	2 informal	2 Both electricity and water source	300000 - 3000000	1	3 Past smoker	3 Not recorded	3 Not recorded	3 Not recorded	1 Yes	1 NTP	0	0	0 Did not miss	0	1 Never	0 Treated but did not miss	0 No support	0 No	0 No	0 Did not receive Private treatment	0 No	0 No	1 Private clinic/hospital	1 Yes	0 No	1 Yes	1 Air/coughing	2 Symptoms get worse
2015-02-01	31	0 - women	10 Thingan Gyun	1 Dependent	3 Primary school completed	2 Ethnic minority	3 Islam	2 Married/Cohabiting	2 informal	2 Both electricity and water source	300000 - 3000000	0	1 Never	3 Not recorded	3 Not recorded	3 Not recorded	1 Yes	1 NTP	0	0	0 Did not miss	0	1 Never	0 Treated but did not miss	1 Household member	0 No	0 No	0 Did not receive Private treatment	0 No	0 No	3 Pharmacy (formal, like those run by doctors)	1 Yes	0 No	1 Yes	0 Not aware of airborne spread	2 Symptoms get worse
